# Supplementary material for: Maternal high-fat diet associated with altered gene expression, DNA methylation, and obesity risk in mouse offspring
Source: PLoS One. 2018 Feb 15;13(2):e0192606. doi: 10.1371/journal.pone.0192606 (PMC5813940; doi:10.1371/journal.pone.0192606)
Supplement: S2 File — Table A. HF-HFvLF-HF Female Liver DMRs. Table B. HF-HFvLF-HF Female Heart DMRs. Table C. HF-LFvLF-LF Female DMRs. Table D. HF-HF v LF-HF Male DMRs. Table E. HF-LF v LF-LF Male DMRs. (XLSX) [file pone.0192606.s002.xlsx]

## Sheet: A) HF-HFvLF-HF F Liver DMRs
DMR Location and Significance (mm9)				Genomic region	Within gene			Upstream of gene				Nearest gene				Ensembl regulatory element	Known disease involvement
Chrom	Start site	End site	FDR of DMR		Gene Name	LogFC of gene expression	p-value of gene expression	Gene name	Distance from TSS	LogFC of gene expression	p-value of gene expression	Gene name	Distance to TSS	LogFC of gene expression	p-value of gene expression
9	69353000	69353500	0.00498776	IGR								Anxa2	-18410	0.889	1.94e-05	CTCF Binding Site and Open chromatin and Promoter Flanking Region	Diabetes CVD
X	70963000	70963500	0.00612938	Promoter & Exon	Abcd1	0.329	0.00037	Bcap31	-1.5k	0.773	0.94041	Abcd1	-1064	0.329	0.00037	Promoter	CVD
10	76111500	76112000	0.00598384	IGR								Col6a2	-25125	0.624	0.000632	Open chromatin	CVD
11	50610000	50610500	0.0013318	Exon	Adamts2	0.568	0.000637					Adamts2	-1081	0.568	0.000637		CVD
17	86701500	86702000	0.00390693	Intron	Prkce	0.326	0.000921					Prkce	-133986	0.326	0.000921	Promoter Flanking Region
17	86735500	86736000	0.00423286	Intron	Prkce	0.326	0.000921					Prkce	154402	0.326	0.000921	Promoter Flanking Region
1	51364500	51365000	0.000824565	IGR								Sdpr	-18530	0.388	0.00104		Diabetes CVD
9	44516000	44516500	0.00538999	Exon	Phldb1	0.509	0.00125					Phldb1	510	0.509	0.00125	Promoter
13	46456500	46457000	0.0062659	IGR								Rbm24	57169	1.98	0.0013	Promoter Flanking Region
18	58184500	58185000	0.00538999	Exon	Fbn2	0.263	0.622					Slc12a2	-146168	0.359	0.0014
17	43136000	43136500	0.00289526	IGR								Tnfrsf21	17504	0.419	0.00161		Obesity
17	43147500	43148000	0.00286806	IGR								Tnfrsf21	6004	0.419	0.00161		Obesity
14	76576500	76577000	0.00520175	IGR								Rps2-ps6	60660	1.45	0.00196	Promoter Flanking Region
6	17518500	17519000	0.00731914	Intron	Met	0.338	0.00198					Met	-21527	0.338	0.00198	Promoter Flanking Region
2	35496000	35496500	0.00279272	Intron	Dab2ip	0.313	0.0026					Dab2ip	-18320	0.313	0.0026	Enhancer	Obesity CVD
2	35551500	35552000	0.00508449	Intron	Dab2ip	0.313	0.0026					Dab2ip	752	0.313	0.0026	Promoter	Obesity CVD
11	8565000	8565500	0.00937596	Promoter				Tns3	-1k	0.00282	0.318892	Tns3	-462	0.334	0.00282	Promoter
12	81269500	81270000	0.00514957	Exon	Actn1	0.039	0.708					2310015A10Rik	-35669	-0.512	0.00283	Promoter Flanking Region
6	113369500	113370000	0.00227481	Promoter				Rpusd3	-1k	0.63	0.318892	Rpusd3	-158	-0.366	0.00297	Promoter
5	6861000	6861500	0.00567486	Intron	Zfp804b	-1.72	0.00301					Zfp804b	15523	-1.72	0.00301
10	122686500	122687000	0.00955347	IGR								Fam19a2	14632	1.09	0.00304
13	108913500	108914000	0.00913522	Intron	Ndufaf2	-0.473	0.00307					Ndufaf2	35285	-0.473	0.00307	Promoter Flanking Region
10	116441500	116442000	0.000754005	Exon	Best3	1.68	0.00327					Best3	-18130	1.68	0.00327	Enhancer
18	33084500	33085000	0.00908955	Intron	2310026I22Rik							Camk4	14195	-0.979	0.00382
1	40715500	40716000	0.00638574	IGR								Slc9a2	23057	1.31	0.00393		CVD
10	57827500	57828000	0.00773093	Intron	Lims1	0.297	0.00411					Lims1	6736	0.297	0.00411
15	55899000	55899500	0.00301822	IGR								Sntb1	-160496	0.337	0.00503
12	102314500	102315000	0.00895263	Intron	Smek1	0.0589	0.532					D130020L05Rik	6191	-0.491	0.00527	Promoter Flanking Region
18	61224000	61224500	0.00603382	Exon	Pdgfrb	0.447	0.00548					Pdgfrb	-19146	0.447	0.00548		Diabetes CVD
18	61233000	61233500	0.00538999	Exon	Pdgfrb	0.447	0.00548					Pdgfrb	-28146	0.447	0.00548		Diabetes CVD
12	109609000	109609500	0.00166509	Promoter & Exon	Eml1	0.489	0.00653	Eml1	-1k	0.00653	0.382519	Eml1	167	0.489	0.00653	Promoter	Obesity
10	93925000	93925500	0.00759311	Intron	Tmcc3	0.326	0.00729					Tmcc3	52602	0.326	0.00729	Promoter Flanking Region
10	93925500	93926000	0.00247845	Intron	Tmcc3	0.326	0.00729					Tmcc3	52102	0.326	0.00729	Promoter Flanking Region
10	93957500	93958000	0.00917004	Intron	Tmcc3	0.326	0.00729					Tmcc3	20102	0.326	0.00729	Promoter Flanking Region
10	93982500	93983000	0.0078106	Intron	Tmcc3	0.326	0.00729					Tmcc3	-4832	0.326	0.00729	Promoter Flanking Region
6	129184000	129184500	8.7e-08	Intron	2310001H17Rik	-0.422	0.00734					2310001H17Rik	-8	-0.422	0.00734	Promoter
6	129184500	129185000	0.00960034	Intron	2310001H17Rik	-0.422	0.00734					2310001H17Rik	-508	-0.422	0.00734	Promoter
10	20254000	20254500	0.00773901	Intron	Pde7b	0.416	0.00858					Pde7b	14134	0.416	0.00858	Promoter Flanking Region	Diabetes CVD
5	73597000	73597500	0.00653715	Intron	Fryl	0.167	0.394					Gm17207	6873	1.3	0.00888	Promoter Flanking Region
14	119615000	119615500	0.00605134	Intron	Hs6st3	1.87	0.00929					Hs6st3	-77363	1.87	0.00929	Enhancer	Obesity
14	119980500	119981000	0.000609315	Intron	Hs6st3	1.87	0.00929					Hs6st3	-442863	1.87	0.00929		Obesity
10	120597500	120598000	1.16e-05	Promoter				Dem1	+.6k			Wif1	-76689	-1.4	0.00946	Promoter Flanking Region and Enhancer
9	78464000	78464500	0.00706095	Intron	Cd109	1.12	0.00978					Cd109	-430	1.12	0.00978	Promoter Flanking Region
10	59837000	59837500	0.00477304	Intron	Cdh23	-1.66	0.00987					Cdh23	5940	-1.66	0.00987	Promoter Flanking Region
10	60027500	60028000	0.00521945	Intron	Cdh23	-1.66	0.00987					Cdh23	32055	-1.66	0.00987
10	60102000	60102500	0.00148781	Intron	Cdh23	-1.66	0.00987					Cdh23	13781	-1.66	0.00987	Promoter Flanking Region
X	45387500	45388000	0.00610663	Promoter & Exon	Apln	1.75	0.0101	Apln	+.6k	0.0101	0.412297	Apln	530	1.75	0.0101	Promoter	Obesity Diabetes CVD
11	105173000	105173500	0.00369786	Intron	Mrc2	0.794	0.0106					Mrc2	17366	0.794	0.0106	Promoter Flanking Region
9	99053500	99054000	0.00701953	IGR								Pik3cb	-12460	0.272	0.011	Enhancer	Obesity Diabetes CVD
7	28878500	28879000	0.00805699	Exon	Fcgbp	0.551	0.0112					Fcgbp	7328	0.551	0.0112
11	117637000	117637500	0.00336113	Exon	Tmc6	0.309	0.0113					Tmc6	10	0.309	0.0113	Promoter
17	46026000	46026500	0.00161646	IGR								Vegfa	132321	-0.309	0.0115	Enhancer	Obesity Diabetes CVD
14	63686000	63686500	0.00960602	IGR								Defb42	-12090	1.15	0.0118	CTCF Binding Site and Promoter Flanking Region
7	108104000	108104500	0.00812442	Intron	P2ry6	0.423	0.0121					P2ry6	8905	0.423	0.0121	Promoter Flanking Region
5	130008500	130009000	0.00619985	Intron	Sfswap	-0.268	0.0123					Sfswap	-1394	-0.268	0.0123	Promoter
5	112700000	112700500	0.00454852	IGR								Tpst2	5711	-0.288	0.0129	Promoter
9	116475000	116475500	0.00631627	IGR								Rbms3	256924	0.491	0.0129
2	173411500	173412000	0.000932323	Intron	Ppp4r1l-ps	-0.426	0.0134					Ppp4r1l-ps	4763	-0.426	0.0134	Open chromatin
5	111657500	111658000	0.00731914	Intron	Ttc28	0.349	0.014					Ttc28	-3023	0.349	0.014	Promoter Flanking Region
7	74807000	74807500	0.000502569	Exon	Ttc23	0.262	0.0145					Ttc23	4674	0.262	0.0145	Promoter Flanking Region
8	111304500	111305000	0.000502569	Intron	Zfhx3	0.657	0.0147					Zfhx3	-65956	0.657	0.0147	Promoter Flanking Region	Diabetes CVD
9	103301000	103301500	0.00857892	IGR								5830418P13Rik	24908	0.902	0.0151	Promoter Flanking Region
5	101345500	101346000	0.0044571	IGR								4930458D05Rik	-69314	1.07	0.0152	Open chromatin and Promoter Flanking Region
5	101382500	101383000	0.000693291	Promoter				Krt82	-1.5k			4930458D05Rik	-106314	1.07	0.0152
8	30363000	30363500	0.00312339	IGR								Unc5d	-33190	0.902	0.0155
1	182351500	182352000	0.0055009	Exon	Itpkb	0.175	0.188					6330403A02Rik	62098	0.598	0.0158	Promoter Flanking Region
1	182438000	182438500	0.00491414	IGR								6330403A02Rik	-24402	0.598	0.0158	Promoter Flanking Region
11	113693000	113693500	0.00489442	Intron	Sdk2	0.75	0.0159					Sdk2	-5467	0.75	0.0159
11	113890000	113890500	0.00735453	Intron	Sdk2	0.75	0.0159					Sdk2	37289	0.75	0.0159	Enhancer
1	33799500	33800000	0.0064923	IGR								Rab23	-4518	0.309	0.0163	CTCF Binding Site and Promoter Flanking Region
11	98528000	98528500	0.00631928	Intron	Gsdma	0.868	0.0167					Gsdma	-2335	0.868	0.0167
14	77095500	77096000	0.00653715	Promoter				Skor2	+.6k			Serp2	-138835	-1.46	0.0167	Promoter Flanking Region
7	86724000	86724500	0.00863563	IGR								Rhcg	15810	0.86	0.0172	Promoter	Diabetes CVD
11	96961000	96961500	0.00190745	Exon	Tbx21	-0.317	0.554					Gm11573	-2753	0.86	0.0172
12	103755500	103756000	0.00615099	IGR								Chga	37679	0.86	0.0172		Diabetes CVD
15	85734000	85734500	0.00841856	Exon	Celsr1	0.0859	0.74					Trmu	-8689	-0.385	0.0172	CTCF Binding Site and Promoter Flanking Region	Diabetes
18	57243500	57244000	0.0064923	IGR								Megf10	49244	0.86	0.0172
18	57344000	57344500	0.00138599	Intron	Megf10	0.86	0.0172					Megf10	-41560	0.86	0.0172	Open chromatin and Enhancer
9	99520500	99521000	0.00814749	Exon	A4gnt	2.47	0.0179					A4gnt	-7579	2.47	0.0179
10	95235500	95236000	0.00244674	IGR								4732465J04Rik	19705	-0.439	0.0187	Promoter Flanking Region
X	34283000	34283500	0.00150614	Promoter				Slc25a43	-1k	0.0187	0.43154	Slc25a43	654	-1.37	0.0187	Promoter
1	129205500	129206000	0.00194867	Intron	Mgat5	0.35	0.0189					Mgat5	-2161	0.35	0.0189	Promoter	CVD
14	73523500	73524000	0.00393667	Intron	Rcbtb2	0.236	0.0191					Rcbtb2	-656	0.236	0.0191	Promoter
2	105022000	105022500	0.00284794	IGR								Wt1	-19035	1.06	0.0195
15	12448000	12448500	0.00480097	Intron	Pdzd2	0.487	0.0211					Pdzd2	31107	0.487	0.0211	Promoter Flanking Region	CVD
15	12538000	12538500	0.00811258	Intron	Pdzd2	0.487	0.0211					Pdzd2	-9189	0.487	0.0211		CVD
3	120589500	120590000	0.00343116	Promoter & Exon				Gm10390	-1k	0.494	0.819859	Rwdd3	270238	-0.432	0.0212	Open chromatin
1	137588000	137588500	0.00235045	IGR								v1	-3318	0.378	0.0214	Promoter Flanking Region
14	17404000	17404500	0.0064923	Intron	Rarb	0.36	0.0215					Rarb	3986	0.36	0.0215	Promoter	Obesity Diabetes CVD
11	98690500	98691000	0.00791644	Exon	Casc3	-0.221	0.0204					Rapgefl1	7599	-0.678	0.0223	Promoter Flanking Region
2	45078000	45078500	0.00610663	Promoter				Gm6480	+.6k	0.025	0.448237	Zeb2	-105085	0.388	0.0224	Enhancer	CVD
18	13882500	13883000	0.0070185	Intron	Zfp521	0.746	0.0224					Zfp521	248742	0.746	0.0224	Promoter Flanking Region
5	23831000	23831500	3.38e-05	Promoter & Exon	Kcnh2	1.44	0.0226	Taar9	-2k			Kcnh2	607	1.44	0.0226		Diabetes CVD
5	23831500	23832000	0.00654469	Exon	Kcnh2	1.44	0.0226					Kcnh2	107	1.44	0.0226		Diabetes CVD
4	136338000	136338500	0.00667761	Intron	Ephb2	1.44	0.0229					Ephb2	53758	1.44	0.0229	Promoter Flanking Region	Diabetes CVD
17	12692000	12692500	0.00168819	Intron	Slc22a3	0.449	0.0245					Slc22a3	8570	0.449	0.0245		Diabetes CVD
7	129525000	129525500	0.00491091	Promoter	Prkcb	0.367	0.0252	Pdyn and Ran	+.6k and -1k	0.914	0.832022	Prkcb	34582	0.367	0.0252	Promoter Flanking Region	Diabetes CVD
7	27093500	27094000	0.000745422	Promoter & Exon	Cyp2a4	0.742	0.0255	Syngap1	-1k	0.211	0.648054	Cyp2a4	-1291	0.742	0.0255
6	12058000	12058500	0.00876439	Intron	Gm6578	0.733	0.0256					Gm6578	1583	0.733	0.0256	Promoter Flanking Region
9	106549500	106550000	0.00241917	Exon	Grm2	0.733	0.0256					Grm2	8940	0.733	0.0256
X	100826000	100826500	6.01e-05	Promoter & Exon	Zcchc13	0.733	0.0256	Zcchc13	+.6k	0.0256	0.448237	Zcchc13	-75	0.733	0.0256	Promoter and CTCF Binding Site
5	148662000	148662500	0.00136897	IGR								Pomp	10204	-0.238	0.0257	Promoter Flanking Region and Enhancer
5	148662500	148663000	0.00804902	IGR								Pomp	9704	-0.238	0.0257	Promoter Flanking Region and Enhancer
13	55973500	55974000	0.000206131	IGR								Pitx1	-35947	0.902	0.0257
18	69450500	69451000	0.00153863	IGR								Tcf4	53300	0.32	0.0259		CVD
18	69773000	69773500	0.0091442	Intron	Tcf4	0.32	0.0259					Tcf4	-13810	0.32	0.0259	Promoter	CVD
18	75554000	75554500	0.00313195	Exon	Smad7	0.366	0.026					Smad7	-19432	0.366	0.026	Promoter Flanking Region	Obesity CVD
9	52032000	52032500	0.00535267	IGR								Zc3h12c	-55784	0.456	0.0261	Promoter Flanking Region
2	145349000	145349500	0.00102606	Intron	Slc24a3	0.108	0.741					Gm11759	-12607	0.733	0.0265
9	50369000	50369500	0.00598384	Promoter & Exon	Tex12	-0.807	0.0265	Tex12	+.6k	0.0265	0.450669	Tex12	373	-0.807	0.0265	Promoter Flanking Region
17	73692000	73692500	0.00894698	Intron	Capn13	0.733	0.0265					Capn13	56636	0.733	0.0265		Obesity CVD
6	134436500	134437000	0.00440712	Exon	Lrp6	0.315	0.027					Lrp6	-15189	0.315	0.027	Open chromatin	Obesity Diabetes CVD
11	98831500	98832000	0.00942007	Exon	Rara	0.252	0.0277					Rara	-5314	0.252	0.0277	Promoter Flanking Region	Obesity Diabetes CVD
2	168277500	168278000	0.00615099	IGR								Gm14234	-33426	0.902	0.0286
10	22209500	22210000	0.00153863	IGR								Raet1d	-127423	0.68	0.0288
X	130938500	130939000	0.00620432	Promoter				Drp2	-1k	0.0288	0.461492	Drp2	590	0.874	0.0288	Promoter	CVD
9	118504000	118504500	0.00330567	IGR								Itga9	11808	0.259	0.0297		Obesity Diabetes CVD
18	53410000	53410500	0.000456223	Intron	Snx24	-0.262	0.0302					Snx24	-4577	-0.262	0.0302	Promoter Flanking Region
1	133556000	133556500	0.00544286	Intron	Ctse	0.525	0.0304					Ctse	2488	0.525	0.0304
8	124276500	124277000	0.00815947	Exon	Jph3	0.902						Jph3	876	0.902	0.0305		Obesity Diabetes CVD
8	124277500	124278000	0.00735453	Exon	Jph3	0.902	0.0305					Jph3	-124	0.902	0.0305		Obesity Diabetes CVD
7	71535500	71536000	0.00047064	Promoter	Mphosph10	-0.294	0.0309	Mcee	-2k	0.0207	0.439853	Mphosph10	1622	-0.294	0.0309	Promoter
12	71870500	71871000	0.0062158	IGR								Frmd6	56001	0.325	0.0311	Open chromatin
12	71938500	71939000	0.00051216	Intron	Frmd6	0.325	0.0311					Frmd6	-11999	0.325	0.0311	Promoter Flanking Region
13	63351000	63351500	0.00619985	Intron	2010111I01Rik	-0.286	0.0332					2010111I01Rik	23577	-0.286	0.0332	Promoter Flanking Region
1	134997500	134998000	0.000671636	Exon	Pik3c2b	0.162	0.585					Ppp1r15b	30220	0.242	0.0333	CTCF Binding Site and Promoter Flanking Region
5	135813000	135813500	0.00836903	Exon	Fkbp6	0.971	0.0339					Fkbp6	12745	0.971	0.0339	CTCF Binding Site	CVD
1	193450000	193450500	0.0044187	IGR								Ints7	-50358	0.271	0.0354	Promoter Flanking Region
3	148914000	148914500	0.000997465	IGR								Gm10287	-25291	0.868	0.0368	Enhancer
2	93314500	93315000	0.00630084	IGR								Gm10804	-5904	-1.21	0.0387	CTCF Binding Site
5	5149000	5149500	0.00118081	Intron	Cdk14	0.424	0.0401					Cdk14	46355	0.424	0.0401		CVD
2	11510500	11511000	0.00959411	Exon	Rbm17	-0.201	0.0406					Rbm17	-1705	-0.201	0.0406	Promoter Flanking Region	Diabetes
X	100653500	100654000	0.00697216	Intron	Tsix	0.0752	0.93					Xist	8507	-0.874	0.0406
8	28092500	28093000	0.00486123	IGR								Zfp703	-4692	0.26	0.0411	Promoter and CTCF Binding Site
7	99669000	99669500	0.00796242	IGR								Ccdc90b	40659	-0.269	0.0423	CTCF Binding Site
9	103975500	103976000	0.00927652	Exon	Acad11	0.186	0.0426					Acad11	-9484	0.186	0.0426
7	16647000	16647500	0.00124616	IGR								Zfp541	10291	0.868	0.0433
1	189892500	189893000	0.0011746	Intron	Esrrg	0.532	0.0444					Esrrg	-70753	0.532	0.0444	TF binding site and Promoter Flanking Region	Diabetes
3	30445500	30446000	5.74e-07	Exon	Mecom	0.476	0.0449					Mecom	1430	0.476	0.0449	Promoter	CVD
7	152233500	152234000	0.00702683	IGR								Ccnd1	-107726	0.674	0.0461	Promoter Flanking Region	Obesity Diabetes CVD
11	114547000	114547500	0.00863758	Intron	Ttyh2	0.205	0.0466					Ttyh2	-10170	0.205	0.0466	Promoter Flanking Region and Enhancer
15	73830000	73830500	0.00320566	IGR								Gm7935	81986	0.86	0.0482
15	73906500	73907000	0.00444279	IGR								Gm7935	5486	0.86	0.0482	TF binding site and CTCF Binding Site
13	105779000	105779500	0.00558545	Intron	Rgs7bp	0.467	0.0483					Rgs7bp	66010	0.467	0.0483
9	107558500	107559000	0.00773157	Exon	Slc38a3	0.217	0.0486					Slc38a3	3359	0.217	0.0486	Promoter Flanking Region
1	88995500	88996000	0.000469025	Promoter & Exon	Alpi	0.911	0.0498	Nr1h4	+.6k	0.935	0.975499	Alpi	2681	0.911	0.0498	Promoter Flanking Region and CTCF Binding Site
8	125941500	125942000	0.00746703	Exon	Tubb3	1.06						Tubb3	-6176	1.06	0.0504
9	96614500	96615000	0.00796242	Intron	Zbtb38	0.214	0.0511					Zbtb38	5364	0.214	0.0511	Promoter	Obesity Diabetes
9	115242000	115242500	0.00759311	IGR								Stt3b	-22461	0.178	0.0511
11	102639000	102639500	0.00479182	Exon	Adam11	-0.426	0.0514					Adam11	-1132	-0.426	0.0514	Promoter Flanking Region and CTCF Binding Site
5	116305000	116305500	0.00508795	Intron	Cit	0.468	0.0523					Cit	-4013	0.468	0.0523	Promoter Flanking Region	Diabetes CVD
5	116325500	116326000	0.00829328	Exon	Cit	0.468	0.0523					Cit	-24513	0.468	0.0523		Diabetes CVD
6	34429500	34430000	0.00137397	Intron	Bpgm	-0.361	0.0532					Bpgm	-2358	-0.361	0.0532	Promoter
5	140162500	140163000	0.00434093	IGR								Micall2	23681	0.376	0.0533	Promoter Flanking Region
13	57493000	57493500	0.00579916	IGR								Spock1	304516	1.56	0.0535		CVD
13	57583000	57583500	0.00442711	Intron	Spock1	1.56	0.0535					Spock1	214516	1.56	0.0535		CVD
2	174262000	174262500	0.00269866	Intron	Ctsz	0.189	0.0536					Ctsz	2417	0.189	0.0536	Promoter	Obesity
15	97117000	97117500	0.00215888	Intron	Fam113b							Amigo2	-39282	0.326	0.0543	Enhancer
6	38831500	38832000	0.000456223	Intron	Tbxas1	-0.00546	0.971					Hipk2	-5311	0.419	0.0551	Enhancer
9	112090500	112091000	0.00013824	Promoter	Arpp21	0.733	0.0551	Dhx38	-1k	0.983	0.994012	Arpp21	-47	0.733	0.0551	Promoter Flanking Region
12	107084000	107084500	0.00332351	IGR								Papola	-16723	-0.171	0.0552
14	51512000	51512500	0.00735453	Promoter & Exon	Klhl33	-0.606	0.0559	Klhl33	+.6k	0.0559	0.550813	Klhl33	930	-0.606	0.0559	Promoter
11	80493000	80493500	0.00960562	Intron	Myo1d	0.23	0.0568					Myo1d	100505	0.23	0.0568		Diabetes CVD
8	72443500	72444000	0.00631873	Intron	Gatad2a	0.0525	0.582					Ndufa13	-17043	-0.275	0.0572	Promoter Flanking Region
2	157644000	157644500	0.00330567	Intron	Ctnnbl1	-0.197	0.0583					Ctnnbl1	-28400	-0.197	0.0583	Promoter Flanking Region	Obesity Diabetes CVD
15	78513500	78514000	0.00491091	Intron	Elfn2	1.09	0.0585					Elfn2	35043	1.09	0.0585	Promoter Flanking Region
11	76075000	76075500	0.00521291	Exon	Nxn	0.126	0.515					Rnmtl1	-12286	-0.258	0.0586	Promoter Flanking Region
11	76076500	76077000	0.00914227	Exon	Nxn	0.126	0.515					Rnmtl1	-13786	-0.258	0.0586	Enhancer
8	31547000	31547500	0.00441105	IGR								Dusp26	652943	0.902	0.059
9	107473000	107473500	0.000980359	Exon	Hyal2	0.183	0.0599					Hyal2	-1552	0.183	0.0599	Promoter
9	107473500	107474000	0.00452991	Exon	Hyal2	0.183	0.0599					Hyal2	-2052	0.183	0.0599	Promoter
18	12508000	12508500	0.00736577	Intron	Lama3	-0.422	0.0606					Lama3	-15467	-0.422	0.0606		CVD
10	74525500	74526000	0.00883437	Intron	Bcr	0.184	0.0611					Bcr	-1724	0.184	0.0611	Promoter	CVD
19	6453000	6453500	0.00444716	Intron	Nrxn2	0.387	0.0611					Nrxn2	1571	0.387	0.0611
2	118200000	118200500	2.36e-05	Promoter				Gpr176	-1k	0.0637	0.566976	Gpr176	-845	1.41	0.0637	Promoter
6	120433000	120433500	0.00135744	Exon	Il17ra	0.025	0.82					Cecr6	10977	0.872	0.065	CTCF Binding Site and Promoter Flanking Region
15	55213000	55213500	0.00325006	Intron	Col14a1	0.301	0.0671					Col14a1	67381	0.301	0.0671	Enhancer
1	137675500	137676000	0.00309962	IGR								Tnni1	4142	0.86	0.0674	Promoter Flanking Region
5	77198500	77199000	0.00843113	Intron	C530008M17Rik	1.04	0.0677					C530008M17Rik	-17107	1.04	0.0677
12	17736000	17736500	0.00746703	Intron	Hpcal1	0.197	0.0678					Hpcal1	-38380	0.197	0.0678	Promoter Flanking Region	Diabetes CVD
12	87771500	87772000	0.00538999	Intron	Esrrb	0.523	0.0678					Esrrb	-8667	0.523	0.0678
2	117940000	117940500	0.00378966	Exon	Thbs1	0.586	0.0681					Thbs1	-2388	0.586	0.0681		Obesity Diabetes CVD
2	162768000	162768500	0.00636662	Promoter				L3mbtl1	-1.5k	0.0683	0.582165	L3mbtl1	1201	0.86	0.0683
3	88372000	88372500	0.00985067	Exon	Ubqln4	-0.0329	0.752					Gm10704	9063	0.254	0.0702	Open chromatin
7	89544000	89544500	0.00796242	Intron	Adamtsl3	1.14	0.0706					Adamtsl3	12984	1.14	0.0706	Open chromatin	Obesity Diabetes
7	89678000	89678500	0.00855851	Intron	Adamtsl3	1.14	0.0706					Adamtsl3	44310	1.14	0.0706		Obesity Diabetes
10	60206500	60207000	0.00858682	Intron	Slc29a3	0.256	0.0706					Slc29a3	9030	0.256	0.0706	Promoter Flanking Region	Diabetes
5	142977000	142977500	0.000149313	Intron	Radil	-0.958	0.071					Radil	8448	-0.958	0.071
9	40892000	40892500	0.000164216	Intron	Ubash3b	0.423	0.0719					Ubash3b	-4411	0.423	0.0719	Promoter Flanking Region	Diabetes CVD
11	61172500	61173000	0.00997742	Exon	Slc47a1	0.179	0.0729					Slc47a1	6654	0.179	0.0729		Obesity Diabetes
6	115203000	115203500	0.0066389	Promoter & Exon	Syn2	-1.11	0.0938	Timp4	-1.5k	0.0743	0.597301	Timp4	-1133	0.868	0.0743		Obesity Diabetes CVD
X	33432000	33432500	0.00955347	Intron	Dock11	0.434	0.0748					Dock11	-3173	0.434	0.0748
2	21134500	21135000	0.00296743	Exon	Thnsl1	0.263	0.0757					Thnsl1	-7086	0.263	0.0757
11	47947500	47948000	0.00830424	IGR								Sgcd	-145029	1.28	0.0764		Diabetes CVD
7	138556000	138556500	0.00440712	Promoter	Acadsb	-0.17	0.0773	Ikzf5	-2k	0.903	0.968665	Acadsb	-1783	-0.17	0.0773		Obesity Diabetes CVD
10	126616500	126617000	0.00811735	Exon	Slc26a10	-0.697	0.078					Slc26a10	1138	-0.697	0.078	Promoter
10	126621000	126621500	0.00109764	Exon	Arhgef25	0.621	0.0242					Slc26a10	-3299	-0.697	0.078	Promoter
15	38035500	38036000	0.00315491	IGR								Ubr5	-26892	0.241	0.0796	Promoter Flanking Region and Open chromatin
10	80870000	80870500	0.00532909	Promoter & Exon	Nfic	0.185	0.0799	Gm16104	-2k	0.0495	0.529751	Nfic	386	0.185	0.0799	Promoter
14	30748500	30749000	0.00168274	IGR								Selk	32994	-0.283	0.0801
18	56619000	56619500	0.00342145	Intron	Gramd3	0.186	0.0828					Gramd3	-27214	0.186	0.0828	Promoter Flanking Region
4	140829500	140830000	0.00666614	IGR								Gm13056	4854	-0.681	0.0829	CTCF Binding Site and Promoter Flanking Region
15	50529000	50529500	0.00587396	Intron	Trps1	0.411	0.0848					Trps1	130067	0.411	0.0848	Promoter Flanking Region	Diabetes CVD
1	94828000	94828500	0.00802426	IGR								Capn10	2953	-0.288	0.085		Obesity Diabetes CVD
9	53184000	53184500	0.00611775	Exon	Exph5	0.00111	0.995					Kdelc2	8128	0.236	0.085	CTCF Binding Site and Open chromatin
6	30567500	30568000	0.00241917	Intron	Cpa5	0.733	0.0883					Cpa5	-4945	0.733	0.0883	Promoter Flanking Region
15	90934000	90934500	0.00718755	IGR								Kif21a	-53618	0.186	0.0891	Enhancer
X	140114500	140115000	0.00880162	Intron	Pak3	1.15	0.0891					Pak3	13330	1.15	0.0891
7	28832000	28832500	0.0086712	Exon	Psmc4	-0.16	0.0911					Psmc4	41	-0.16	0.0911
11	78708500	78709000	0.00656925	IGR								Nos2	25789	-1.46	0.0931		Obesity Diabetes CVD
7	17479500	17480000	0.00427019	Intron	Gng8	1.16	0.0932					Gng8	-2365	1.16	0.0932	Promoter	Diabetes CVD
11	35319000	35319500	0.00154095	Promoter	Slit3	0.748	0.094	Ggta1	-1k	0.699	0.914721	Slit3	39187	0.748	0.094	Enhancer	Obesity
1	7121500	7122000	0.00226576	Intron	Pcmtd1	0.15	0.0943					Pcmtd1	35042	0.15	0.0943
18	67552000	67552500	0.00192877	Promoter	Tubb6	0.309	0.0944	Zfp874a	+.6k	0.408	0.76052	Tubb6	-1629	0.309	0.0944	Promoter
11	43589500	43590000	0.00434093	Exon	Adra1b	0.0682	0.42					Ttc1	-27990	-0.187	0.0946
11	97007500	97008000	0.00264642	Exon	Tbkbp1	0.207	0.0948					Tbkbp1	3526	0.207	0.0948	CTCF Binding Site and TF binding site and Promoter Flanking Region
11	97009500	97010000	0.00336487	Exon	Tbkbp1	0.207	0.0948					Tbkbp1	1526	0.207	0.0948	Promoter
2	180188000	180188500	0.00283347	IGR								Slco4a1	2950	-1.23	0.0955
5	111717000	111717500	0.00946535	Exon	Ttc28	0.349	0.014					Pitpnb	42783	-0.124	0.0956	Promoter Flanking Region
9	103037000	103037500	0.00186837	Intron	Rab6b	1.36	0.0961					Rab6b	-22596	1.36	0.0961	Promoter Flanking Region
3	28681000	28681500	0.00893773	Promoter & Exon	Eif5a2	0.645	0.0966	1700112D23Rik	-1k	0.363	0.723996	Eif5a2	-767	0.645	0.0966	Promoter
13	114942000	114942500	0.00563642	Intron	Arl15	-0.106	0.497					Ndufs4	236302	-0.194	0.0967	Promoter Flanking Region
1	99871500	99872000	0.00843113	Intron	Pam	0.192	0.101					Pam	2145	0.192	0.101	Promoter
8	112604000	112604500	0.00393642	Promoter	Zfp612	-0.241	0.101	Zfp612	+.6k	0.101	0.648054	Zfp612	-336	-0.241	0.101	Promoter
10	4555000	4555500	0.00252293	IGR								Fbxo5	-13059	-0.659	0.101	Promoter Flanking Region and CTCF Binding Site and Enhancer
10	122292500	122293000	0.00776879	Promoter	Ppm1h	0.254	0.102	Bambi-ps1	+.6k	0.766	0.93813	Ppm1h	39924	0.254	0.102	Enhancer
X	98447500	98448000	0.00846678	Promoter				Foxo4	-2k	0.102	0.648054	Foxo4	2367	-0.157	0.102		Obesity
5	115924000	115924500	0.00378176	Intron	Pla2g1b	0.036	0.934					Sirt4	5947	-0.222	0.104	Promoter Flanking Region	Diabetes
7	25721500	25722000	0.00692571	IGR								Arhgef1	-13118	-0.141	0.104		Diabetes CVD
11	17090000	17090500	0.00948381	Intron	Ppp3r1	0.158	0.104					Ppp3r1	2847	0.158	0.104		Diabetes CVD
3	123144000	123144500	0.00480097	IGR								Prss12	5831	1.35	0.106	Promoter Flanking Region
10	94871500	94872000	0.00576809	Intron	Socs2	-0.472	0.106					Socs2	3868	-0.472	0.106	Promoter Flanking Region	Obesity Diabetes CVD
2	157260000	157260500	0.00840815	Intron	Src	0.277	0.107					Src	-9872	0.277	0.107	Enhancer and Open chromatin	Obesity CVD
5	124053000	124053500	0.00778617	Intron	Clip1	0.184	0.107					Clip1	728	0.184	0.107	Promoter	Obesity CVD
1	13359000	13359500	0.00215888	Intron	Ncoa2	0.185	0.108					Ncoa2	3510	0.185	0.108	Promoter Flanking Region	Obesity Diabetes CVD
1	13425000	13425500	0.00210892	IGR								Ncoa2	-60836	0.185	0.108		Obesity Diabetes CVD
4	152990500	152991000	0.00697034	IGR								Ajap1	-133561	1.06	0.108
2	117175000	117175500	0.00452208	IGR								Rasgrp1	-6263	0.317	0.109	Enhancer	Diabetes
16	90422500	90423000	0.00116818	Intron	Hunk	0.649	0.109					Hunk	-21711	0.649	0.109	Enhancer
9	55080000	55080500	0.00997742	Intron	Nrg4	0.592	0.11					Nrg4	10268	0.592	0.11	Enhancer	Diabetes CVD
1	162107000	162107500	0.00283347	IGR								Mrps14	18346	-0.219	0.112
9	63459000	63459500	0.00987737	Intron	Aagab	-0.157	0.113					Aagab	-8538	-0.157	0.113	Promoter Flanking Region	Diabetes
13	72676500	72677000	0.00369786	IGR								Rpl9-ps4	-83706	0.634	0.114
13	43822000	43822500	0.00672408	IGR								Cd83	58476	0.379	0.115	Enhancer
19	40445000	40445500	0.00791911	Intron	Sorbs1	0.218	0.115					Sorbs1	31757	0.218	0.115	Promoter Flanking Region	Obesity Diabetes CVD
13	112661500	112662000	0.00904	Exon	Gm15326	1.02	0.116					Gm15326	-152	1.02	0.116	Promoter Flanking Region
14	47816500	47817000	0.0010731	IGR								Gch1	-7412	-0.17	0.117	Promoter Flanking Region	Diabetes CVD
8	37252000	37252500	0.00542419	IGR								Lonrf1	60570	0.409	0.118	Promoter
8	37273000	37273500	0.00916561	IGR								Lonrf1	39570	0.409	0.118	Promoter Flanking Region
19	3695500	3696000	0.00382334	IGR								Lrp5	-8936	0.202	0.118	Enhancer	Obesity Diabetes CVD
4	125594500	125595000	0.00562255	Intron	2610028E06Rik	0.733	0.119					2610028E06Rik	-85	0.733	0.119
2	71134500	71135000	0.00503253	Exon	Slc25a12	0.173	0.12					Slc25a12	-1798	0.173	0.12		Obesity Diabetes
2	84227000	84227500	0.00166509	Intron	Calcrl	0.213	0.12					Calcrl	-11485	0.213	0.12	Promoter Flanking Region	CVD
8	127310000	127310500	0.00507527	IGR								Trim67	6919	1.11	0.12
9	119427500	119428000	0.00389701	Promoter	Scn5a	1.26	0.12	Fbxl14	-2k	0.69	0.911242	Scn5a	-901	1.26	0.12	Promoter Flanking Region	Diabetes CVD
9	119484500	119485000	0.0045516	Intron	Scn5a	1.26	0.12					Scn5a	3634	1.26	0.12	Promoter Flanking Region	Diabetes CVD
9	119533000	119533500	0.00758747	Exon	Scn10a	-0.0175	0.979					Scn5a	-44866	1.26	0.12	Promoter Flanking Region	Diabetes CVD
10	69583500	69584000	0.00136897	Intron	Ccdc6	0.178	0.12					Ccdc6	-23631	0.178	0.12	Promoter Flanking Region
16	76294500	76295000	0.00329785	Exon	Nrip1	0.313	0.121					Nrip1	29403	0.313	0.121	Promoter Flanking Region	Obesity Diabetes
16	76368500	76369000	3.54e-06	Promoter	Nrip1	0.313	0.121	Fbxl6	+.6k	0.226	0.648054	Nrip1	4782	0.313	0.121	Enhancer	Obesity Diabetes
18	15510000	15510500	0.00790763	Promoter				A930024N18Rik	-2k	0.835	0.953164	Aqp4	51501	0.655	0.121	CTCF Binding Site	CVD
14	69790000	69790500	0.00908725	Promoter & Exon	Nkx2-6	-0.444	0.122	Nkx2-6	+.6k	0.0373	0.648054	Nkx2-6	52	-0.444	0.122		CVD
15	89287500	89288000	0.00603382	Exon	Mapk8ip2	0.733	0.122					Mapk8ip2	-2027	0.733	0.122
15	89288500	89289000	0.000959843	Exon	Mapk8ip2	0.733	0.122					Mapk8ip2	-3027	0.733	0.122
10	79344000	79344500	0.00630084	Promoter	Prtn3	1.29	0.123	Evi2a	+.6k	0.5	0.823771	Prtn3	-213	1.29	0.123	Promoter	Diabetes CVD
11	103865000	103865500	0.00508449	IGR								Arf2	-24097	-0.192	0.123	Promoter Flanking Region
15	78459500	78460000	0.00651221	IGR								Cyth4	-32023	0.242	0.123
2	126432000	126432500	0.00730399	Exon	Hdc	-0.423	0.124					Hdc	1377	-0.423	0.124	Promoter and CTCF Binding Site	CVD
6	48973500	48974000	0.00971485	IGR								Gpnmb	13017	1.06	0.125
8	114345000	114345500	0.00833989	Intron	Cfdp1	-0.177	0.125					Cfdp1	33210	-0.177	0.125	Promoter Flanking Region	CVD
16	84734500	84735000	0.00463024	Exon	Mrpl39	-0.144	0.125					Mrpl39	975	-0.144	0.125	Promoter
7	106357500	106358000	0.000163611	IGR								Dgat2	-26277	0.156	0.126	Open chromatin	Obesity Diabetes CVD
13	52692500	52693000	0.00021971	Intron	Syk	0.221	0.126					Syk	-172	0.221	0.126	Promoter	CVD
9	104658000	104658500	0.0013472	Intron	Cpne4	0.706	0.127					Cpne4	-185883	0.706	0.127		CVD
19	24964000	24964500	0.00875032	IGR								Foxd4	11799	0.669	0.128
14	26444000	26444500	0.00790763	Intron	Zmiz1	0.197	0.129					Zmiz1	-16676	0.197	0.129	Promoter Flanking Region	Diabetes
1	44269500	44270000	0.000911603	Promoter	Gm15833	0.733	0.131	Gm15833	+.6k	0.131	0.648054	Gm15833	-493	0.733	0.131
1	133157000	133157500	0.000876361	Promoter	Ikbke	-0.31	0.131	Sfn	+.6k	0.42	0.769728	Ikbke	4708	-0.31	0.131	CTCF Binding Site and Open chromatin	Diabetes CVD
1	133172000	133172500	0.00308752	Exon	Ikbke	-0.31	0.131					Ikbke	1290	-0.31	0.131	Promoter	Diabetes CVD
12	105844000	105844500	0.0067923	Promoter				Rgs7bp	+.6k	0.0483	0.525076	Dicer1	114879	0.153	0.131	Enhancer	Diabetes
5	117991000	117991500	0.00664333	Intron	Ksr2	0.424	0.132					Ksr2	-126162	0.424	0.132		Obesity Diabetes CVD
16	95661500	95662000	0.00398126	Intron	Erg	0.225	0.132					Erg	19352	0.225	0.132	Promoter Flanking Region
16	95680000	95680500	0.00460227	Intron	Erg	0.225	0.132					Erg	852	0.225	0.132	Promoter
1	192919000	192919500	0.00212046	IGR								Batf3	3293	-0.58	0.133	Promoter Flanking Region and CTCF Binding Site
1	192935000	192935500	0.00971171	IGR								Batf3	-12707	-0.58	0.133	Promoter Flanking Region
2	172216000	172216500	0.00818581	IGR								Cass4	3294	1.17	0.134
7	51868500	51869000	0.00281552	Exon	Myh14	0.25	0.134					Myh14	995	0.25	0.134	Enhancer	CVD
7	51896500	51897000	0.00155974	Exon	Myh14	0.25	0.134					Myh14	-8345	0.25	0.134	Open chromatin and Promoter Flanking Region	CVD
7	75121500	75122000	0.00710902	Intron	Igf1r	0.438	0.134					Igf1r	-23787	0.438	0.134	Promoter Flanking Region and Enhancer	Obesity Diabetes CVD
9	107587500	107588000	0.00382334	Exon	Sema3f	0.0465	0.764					Gt1	-5577	0.425	0.134	CTCF Binding Site and Promoter Flanking Region
14	27352500	27353000	0.00309872	Exon	Slmap	0.121	0.134					Slmap	604	0.121	0.134	Promoter	CVD
14	63787500	63788000	0.00586845	Intron	Fdft1	0.2	0.134					Fdft1	9130	0.2	0.134	Promoter Flanking Region	Obesity Diabetes CVD
11	102069500	102070000	0.000726429	Intron	Hdac5	0.152	0.135					Hdac5	-7370	0.152	0.135	Promoter Flanking Region	Obesity Diabetes CVD
19	26715000	26715500	0.00843113	Exon	Smarca2	0.182	0.135					Smarca2	-17055	0.182	0.135	Open chromatin	CVD
2	73315000	73315500	0.00654911	Intron	Wipf1	0.208	0.136					Wipf1	8820	0.208	0.136
2	73323500	73324000	0.00013824	Exon	Wipf1	0.208	0.136					Wipf1	320	0.208	0.136	Promoter
10	79324000	79324500	0.000408649	ExonIntron	Ptbp1	0.155	0.136					Ptbp1	483	0.155	0.136	Promoter Flanking Region	Diabetes CVD
10	79324500	79325000	0.000347966	ExonIntron	Ptbp1	0.155	0.136					Ptbp1	-17	0.155	0.136	Promoter Flanking Region	Diabetes CVD
5	106989000	106989500	0.00276771	Intron	Zfp644	0.161	0.14					Zfp644	14734	0.161	0.14	Open chromatin
1	138428000	138428500	0.000232684	Exon	Kif14	1.05	0.141					Kif14	-63465	1.05	0.141	Open chromatin
11	34255000	34255500	0.00122385	Intron	Fam196b	1.07	0.141					Fam196b	-40178	1.07	0.141	Enhancer
14	57703000	57703500	0.0060463	IGR								Gjb2	20539	0.147	0.146	Promoter Flanking Region	CVD
17	46783500	46784000	0.00047064	Promoter	Mrpl2	-0.159		Klc4	-1.5k	0.847	0.953744	Mrpl2	-281	-0.159	0.146	Promoter
1	184890500	184891000	0.00520594	Intron	Tlr5	0.353	0.148					Tlr5	-5581	0.353	0.148	Promoter Flanking Region and CTCF Binding Site	Obesity Diabetes CVD
1	184912500	184913000	0.000150127	IGR								Tlr5	-9569	0.353	0.148	Promoter Flanking Region and CTCF Binding Site	Obesity Diabetes CVD
16	84865000	84865500	0.00621424	IGR								Gabpa	-4710	0.127	0.148
2	155769000	155769500	0.00486251	Intron	Gdf5	0.432	0.149					Gdf5	2103	0.432	0.149	Open chromatin and Promoter Flanking Region	Obesity Diabetes
2	172884000	172884500	0.00491814	IGR								Gm14453	-23919	0.432	0.149	Promoter Flanking Region
4	134275500	134276000	0.000949203	IGR								Man1c1	-15295	0.21	0.149	Promoter Flanking Region
7	52779500	52780000	0.00985597	Promoter & Exon	Ppp1r15a	-0.202	0.149	Plekha4	-2k	0.874	0.959771	Ppp1r15a	-361	-0.202	0.149	Promoter
11	87281500	87282000	0.000539764	Promoter	Tex14	-0.498	0.415	Gm11489	+.6k	0.149	0.648054	Gm11489	-319	0.432	0.149	Promoter
11	114199000	114199500	0.00672408	IGR								Gm11692	19443	0.432	0.149	Enhancer
16	38628000	38628500	0.00959133	Intron	Arhgap31	0.209	0.19					Tmem39a	-39848	-0.287	0.149		CVD
17	8954500	8955000	0.00225441	Intron	Pde10a	-0.0411	0.859					Gm15426	4292	0.432	0.149
17	35950500	35951000	0.00788144	IGR								Ier3	8129	-0.469	0.149	Promoter Flanking Region
11	81977000	81977500	0.00369786	IGR								Ccl1	16314	0.836	0.15	Promoter Flanking Region
19	47328000	47328500	0.00373492	Exon	Neurl1a	0.607	0.15					Neurl1a	-24667	0.607	0.15
11	120488000	120488500	0.00528431	Promoter	Mafg	-0.147	0.123	Sirt7	-1.5k	0.151	0.648054	Sirt7	-1446	-0.163	0.151	Promoter
13	109289000	109289500	0.00395381	Intron	Pde4d	0.482	0.151					Pde4d	-48797	0.482	0.151	Promoter	Obesity Diabetes CVD
13	110336500	110337000	0.00371497	Intron	Pde4d	0.482	0.151					Pde4d	35099	0.482	0.151	Promoter Flanking Region	Obesity Diabetes CVD
17	11107500	11108000	0.000926271	Intron	Park2	0.177	0.152					Park2	-74242	0.177	0.152		Obesity Diabetes CVD
17	12056000	12056500	0.00999031	Exon	Park2	0.177	0.152					Park2	-17924	0.177	0.152	Promoter Flanking Region	Obesity Diabetes CVD
4	43600500	43601000	0.00523838	Promoter	Gm12472	1.09	0.153	Gm12472	-1k	0.153	0.648054	Gm12472	444	1.09	0.153	Promoter Flanking Region
5	140408000	140408500	0.00858804	Intron	Elfn1	1.11	0.153					Elfn1	-24103	1.11	0.153	Promoter Flanking Region
5	140449000	140449500	0.00754958	Exon	Elfn1	1.11	0.153					Elfn1	-65103	1.11	0.153
7	87348500	87349000	0.00507356	Intron	Sema4b	0.183	0.153					Sema4b	-5076	0.183	0.153	Promoter	Diabetes CVD
1	159342500	159343000	0.00955347	Promoter & Exon	Rasal2	0.36	0.156	Rasal2	+.6k	0.159	0.648054	Rasal2	-17	0.36	0.156	Promoter	Obesity Diabetes
3	87962000	87962500	0.000789435	Exon	Mef2d	-0.211	0.158					Mef2d	4882	-0.211	0.158	Promoter Flanking Region	Diabetes CVD
12	86707500	86708000	0.00782286	Intron	Tmed10	0.128	0.158					Tmed10	8167	0.128	0.158	Promoter Flanking Region	Diabetes
13	51698000	51698500	0.0010379	IGR								Shc3	-35547	0.432	0.158	Promoter Flanking Region and CTCF Binding Site
17	27626000	27626500	0.00266138	Intron	Grm4	0.432	0.158					Grm4	14249	0.432	0.158	Promoter Flanking Region
18	79182500	79183000	0.00413891	Intron	Setbp1	0.3	0.159					Setbp1	123630	0.3	0.159		Diabetes CVD
8	28253000	28253500	0.00404411	Promoter & Exon	Rab11fip1	0.0381	0.16	4933416M07Rik	-1k	0.16	0.648054	4933416M07Rik	382	0.626	0.16
19	24935500	24936000	0.00860062	Promoter	Pgm5	-0.296	0.16	Pgm5	+.6k	0.16	0.648054	Pgm5	642	-0.296	0.16	Promoter
6	136603000	136603500	0.000644993	Intron	Plbd1	0.152	0.161					Plbd1	7394	0.152	0.161	Promoter Flanking Region
7	35268500	35269000	0.00227246	Intron	Gm12766							Gm12780	12584	0.432	0.161	Promoter Flanking Region and Enhancer
7	108971000	108971500	0.00516405	Exon	Phox2a	0.432	0.161					Phox2a	-4173	0.432	0.161	Promoter Flanking Region
13	29257000	29257500	3.97e-05	IGR								Gm11363	-34373	0.432	0.161
13	55522000	55522500	8.86e-12	Exon	F12	0.074	0.367					Pfn3	-5457	0.432	0.161	Open chromatin and Promoter Flanking Region
X	99044000	99044500	0.00773157	Promoter				Nhsl2	-1k	0.161	0.648054	Nhsl2	724	0.263	0.161	Promoter
X	99045000	99045500	0.00231366	Promoter & Exon	Nhsl2	0.263	0.161	Nhsl2	+.6k	0.161	0.648054	Nhsl2	-93	0.263	0.161	Promoter
1	91858500	91859000	0.0078127	Intron	Asb18	0.902	0.0357					Gbx2	-28635	0.432	0.163
2	65011000	65011500	0.00950238	Intron	Cobll1	0.193	0.164					Cobll1	63052	0.193	0.164	Enhancer	Obesity Diabetes CVD
2	10263000	10263500	0.00932442	Exon	Gm13261	0.733	0.132					Sfmbt2	29137	0.469	0.165	Promoter Flanking Region
10	68960000	68960500	0.00247845	IGR								Ank3	36970	0.248	0.166		CVD
10	69019000	69019500	0.00638948	Intron	Ank3	0.248	0.166					Ank3	-22030	0.248	0.166	CTCF Binding Site	CVD
19	46722000	46722500	0.00919848	Intron	D19Wsu162e							Cyp17a1	22003	0.459	0.166	Promoter Flanking Region	Obesity Diabetes CVD
3	130177500	130178000	0.00382176	Exon	Col25a1	-0.461	0.167					Col25a1	1011	-0.461	0.167
5	122801000	122801500	0.00714934	Exon	Rad9b	-0.364	0.167					Rad9b	303	-0.364	0.167
11	87931000	87931500	0.00275435	Intron	Cuedc1	0.432	0.386					Cuedc1	-18208	0.432	0.167	Promoter Flanking Region
3	152356500	152357000	0.00335251	IGR								Pigk	20564	0.112	0.168
3	152426500	152427000	0.00593933	Intron	Pigk	0.112	0.168					Pigk	-155	0.112	0.168	Promoter
11	65607500	65608000	0.00173759	IGR								Map2k4	-5701	0.108	0.169	Promoter Flanking Region	Obesity Diabetes CVD
2	72712000	72712500	0.00917149	IGR								6430710C18Rik	-60226	-0.884	0.17	Promoter Flanking Region
11	79473500	79474000	0.00385754	Intron	Rab11fip4	-0.384	0.17					Rab11fip4	564	-0.384	0.17	Promoter
12	71152000	71152500	0.00227246	Exon	Nin	0.247	0.171					Nin	51820	0.247	0.171	Promoter Flanking Region
5	141701000	141701500	0.00758747	IGR								Sdk1	16444	-0.41	0.173		CVD
15	6399500	6400000	0.00838405	Intron	C9	-0.238	0.173					C9	-4128	-0.238	0.173	Enhancer	Diabetes CVD
3	144401000	144401500	0.00493459	Intron	Clca1	0.432	0.278					Sh3glb1	-17713	0.134	0.174
X	146920500	146921000	0.00344334	IGR								3110067C02Rik	-22231	0.664	0.175	Enhancer and Promoter Flanking Region
1	180841000	180841500	0.00736577	Intron	Kif26b	0.419	0.176					Gm16564	6745	0.432	0.176
4	3341000	3341500	0.00669847	IGR								Gm11784	-27007	0.432	0.176	Promoter Flanking Region and Enhancer
4	146035000	146035500	0.00521291	Promoter & Exon	Gm13034	0.432	0.176	Gm13034	+.6k	0.176	0.648054	Gm13034	-75	0.432	0.176	Promoter
7	68630000	68630500	0.00215888	IGR								Ube2nl	64587	0.432	0.176
7	147267000	147267500	0.00601689	Exon	Caly	-0.814	0.176					Caly	1167	-0.814	0.176	Promoter
9	119678000	119678500	0.00609751	Intron	Scn11a	0.432	0.176					Scn11a	56574	0.432	0.176	TF binding site and CTCF Binding Site	CVD
X	58296500	58297000	0.00832886	Exon	Gm14664	0.432	0.176					Gm14664	-1584	0.432	0.176
7	125909500	125910000	0.00962044	Exon	9030624J02Rik	0.126	0.177					9030624J02Rik	-1862	0.126	0.177	Promoter Flanking Region and CTCF Binding Site
10	120704500	120705000	0.00890806	Exon	Tbc1d30	0.306	0.177					Tbc1d30	43745	0.306	0.177
16	13024500	13025000	0.00328435	IGR								Ercc4	85277	0.155	0.177		Obesity CVD
2	17820500	17821000	0.00136897	IGR								H2afb1	98073	0.432	0.178
2	17854000	17854500	0.000267771	IGR								H2afb1	64573	0.432	0.178	Promoter Flanking Region
8	23167000	23167500	0.00749566	Intron	Atp7b	0.191	0.178					Atp7b	3491	0.191	0.178	Promoter
12	70551000	70551500	0.00579312	IGR								Gm9887	-77555	0.683	0.178	Promoter Flanking Region
18	53280500	53281000	0.0029755	IGR								Snx2	55519	-0.104	0.178
5	127430000	127430500	0.00782286	IGR								Tmem132c	292178	0.432	0.179
8	124609500	124610000	0.0010731	Intron	Gm20388							Banp	-84753	-0.536	0.181
9	97818000	97818500	0.00962044	Intron	Clstn2	0.623	0.0158					4921534H16Rik	85839	0.432	0.181
5	36828000	36828500	0.00359833	Promoter & Exon	Ccdc96	0.657	0.182	Tada2b	-1.5k	0.474	0.808192	Ccdc96	-763	0.657	0.182	Promoter
7	87144500	87145000	0.0015033	IGR								Zfp710	25200	0.163	0.182
5	118505000	118505500	0.00363782	Intron	Tesc	-0.567	0.358					Gm9754	10369	0.929	0.183	Enhancer
6	117766500	117767000	0.00746703	IGR								Gm6253	-7762	0.432	0.183	Enhancer
10	116482000	116482500	0.0091081	Promoter & Exon	Lrrc10	0.432	0.184	Lrrc10	-1k	0.184	0.648054	Lrrc10	397	0.432	0.184	Promoter
5	135363500	135364000	0.00995524	IGR								Wbscr28	19103	0.432	0.186	Promoter Flanking Region
6	99214000	99214500	0.00839876	Intron	Foxp1	0.175	0.308					Foxp1	2495	0.175	0.186	Promoter	Obesity Diabetes CVD
4	117933500	117934000	0.00715139	Intron	Ptprf	0.174	0.187					Ptprf	-24450	0.174	0.187	Promoter Flanking Region	Obesity Diabetes
4	137904000	137904500	0.00576809	Intron	Cda	0.473	0.187					Cda	-4436	0.473	0.187	Enhancer
9	58246500	58247000	0.00951081	IGR								Tbc1d21	-28324	0.432	0.188
10	7785500	7786000	0.00524545	IGR								Tab2	-109472	0.144	0.188	Promoter Flanking Region
10	13362000	13362500	0.00309078	IGR								Pex3	-89052	0.132	0.189
17	4953000	4953500	0.00249219	IGR								Arid1b	41332	0.14	0.189
17	5249000	5249500	0.00927652	Intron	Arid1b	0.14	0.189					Arid1b	92714	0.14	0.189	Promoter Flanking Region
17	5250000	5250500	0.00594753	Intron	Arid1b	0.14	0.189					Arid1b	91714	0.14	0.189	Promoter Flanking Region
18	53984000	53984500	0.00797434	Promoter				Fhl1	-1k	0.169	0.648054	Csnk1g3	37767	0.153	0.189	Open chromatin
2	85092500	85093000	0.0079988	IGR								Gm13714	15890	0.432	0.19	Promoter Flanking Region
4	133181000	133181500	0.00481921	Intron	Zdhhc18	-0.106	0.19					Zdhhc18	8384	-0.106	0.19	Promoter Flanking Region
4	134534500	134535000	0.00482513	IGR								Syf2	-47575	-0.131	0.19
5	121474500	121475000	0.00834967	IGR								Rph3a	-14973	0.432	0.19
11	102792000	102792500	0.00833308	Intron	Gm17536							Kif18b	-5562	0.746	0.19	Promoter Flanking Region
14	61398500	61399000	0.00113764	Exon	Gm15919		0.855					Mipep	4903	0.115	0.19
16	46791000	46791500	0.00812442	IGR								Gm6912	283311	0.432	0.19
5	37348500	37349000	0.00208544	IGR								Ppp2r2c	-17831	0.5	0.191		Diabetes
8	33048000	33048500	0.0014981	Intron	Nrg1	0.533	0.191					Nrg1	12526	0.533	0.191		Obesity Diabetes CVD
5	24036500	24037000	0.00880162	IGR								Gbx1	-3406	0.432	0.192	Promoter Flanking Region and CTCF Binding Site
17	47293000	47293500	0.00928969	Intron	Trerf1	0.314	0.192					Trerf1	-15109	0.314	0.192	Promoter Flanking Region	Diabetes CVD
2	33821500	33822000	0.00748404	IGR								Gm13404	12266	0.432	0.193	Promoter Flanking Region
11	77728500	77729000	0.00212652	Exon	Gm11190	0.432	0.193					Gm11190	14290	0.432	0.193
19	43735000	43735500	0.00955347	IGR								Slc25a28	14371	-0.141	0.193	CTCF Binding Site
13	15534000	15534500	0.00898341	IGR								Gli3	21068	0.546	0.194	Enhancer
17	35197000	35197500	0.00687927	Exon	Ddah2	-0.278	0.194					Ddah2	-239	-0.278	0.194	Promoter	Obesity Diabetes CVD
19	11021500	11022000	0.00183721	Intron	Ccdc86	-0.183	0.195					Ccdc86	322	-0.183	0.195	Promoter	Diabetes CVD
3	89039500	89040000	0.00855954	Intron	Trim46	-0.525	0.196					Trim46	3767	-0.525	0.196
4	106350500	106351000	0.00644536	Promoter & Exon	Ttc4	-0.133	0.196	Abhd14a and Ttc4	-1k and +.6k	0.424	0.747252	Ttc4	791	-0.133	0.196	Promoter
9	73023500	73024000	0.00538999	Promoter	Gm5745	0.432	0.196	Gm5745	+.6k	0.196	0.648054	Gm5745	48	0.432	0.196	Promoter
9	86796000	86796500	0.00296743	IGR								Sp91	-20511	0.432	0.196
17	83945500	83946000	0.00385754	IGR								Cox7a2l	-31827	-0.142	0.196	Promoter Flanking Region
15	54983000	54983500	0.000790211	Exon	Deptor	0.155	0.197					Deptor	-18009	0.155	0.197	Promoter Flanking Region	Obesity
16	78326000	78326500	0.00563642	Intron	Cxadr	0.147	0.197					Cxadr	-23999	0.147	0.197	Promoter Flanking Region	Obesity CVD
4	147870500	147871000	0.00265293	Exon	Angptl7	0.315	0.094					Angptl7	4069	0.315	0.198	Open chromatin
5	92820000	92820500	0.00806603	Intron	Art3	0.253	0.198					Art3	1611	0.253	0.198	Promoter	Diabetes CVD
12	88319000	88319500	0.00508449	IGR								Zdhhc22	5785	0.432	0.198	Enhancer
13	53629000	53629500	0.00731914	IGR								Gm5449	-7928	0.432	0.198
X	19058000	19058500	0.0091442	Promoter	BC049702	0.432	0.198	BC049702	+.6k	0.198	0.648054	BC049702	445	0.432	0.198
15	84303500	84304000	0.00601689	IGR								1810041L15Rik	-25973	0.913	0.2
2	93781000	93781500	0.00731914	Promoter	Gm1335	0.432	0.201	Gm1335	+.6k	0.201	0.648054	Gm1335	35	0.432	0.201	Promoter
X	98892000	98892500	0.00042736	IGR								Gm14845	-4811	0.432	0.202
X	98892500	98893000	0.0046881	IGR								Gm14845	-5311	0.432	0.202
1	170321500	170322000	0.00586949	Intron	Pbx1	0.176	0.205					Pbx1	14232	0.176	0.205	Promoter Flanking Region	Diabetes CVD
4	142611500	142612000	0.00470388	IGR								Gm13038	130975	0.829	0.205	CTCF Binding Site
9	69828500	69829000	0.0063665	IGR								Bnip2	8773	-0.115	0.205
9	111266000	111266500	2.24e-05	Exon	Trank1	0.714	0.205					Trank1	-51757	0.714	0.205
1	84909000	84909500	0.00156025	Exon	Slc16a14	-0.54	0.206					Slc16a14	22700	-0.54	0.206
19	55620000	55620500	0.00550041	Intron	Vti1a	0.103	0.26					4930552P12Rik	156694	0.887	0.206	Enhancer and CTCF Binding Site and Promoter Flanking Region
2	70972500	70973000	0.00152826	Intron	Cybrd1	0.571	0.207					Cybrd1	-16520	0.571	0.207	Promoter Flanking Region	CVD
6	126394000	126394500	0.00684615	IGR								Kc5	91573	0.758	0.207
8	93318500	93319000	0.0044571	IGR								Chd9	34234	0.215	0.207	Promoter Flanking Region and CTCF Binding Site
9	108013500	108014000	0.00263672	Exon	Bsn	-0.895	0.207					Bsn	-756	-0.895	0.207	Promoter	Diabetes CVD
9	108039500	108040000	0.00460416	Exon	Bsn	-0.895	0.207					Bsn	-26756	-0.895	0.207	Promoter	Diabetes CVD
17	64559000	64559500	0.00368073	IGR								Pja2	99300	0.132	0.207	Enhancer
6	136806000	136806500	0.00914227	Promoter & Exon	Art4	0.276	0.208	Art4	+.6k	0.208	0.648054	Art4	254	0.276	0.208	Promoter
9	94737500	94738000	7.39e-06	Intron	Slc9a9	0.158	0.273					Gm16262	-134762	0.432	0.208
11	68002500	68003000	0.00653715	Intron	Stx8	-0.125	0.253					C78197	7155	-0.849	0.208	Promoter Flanking Region
13	40558000	40558500	0.00526196	IGR								Ofcc1	-174620	0.432	0.208	Promoter Flanking Region
14	67716500	67717000	0.00112251	IGR								Ppp2r2a	-25228	0.123	0.209	Promoter Flanking Region	Obesity
X	47903000	47903500	0.00830554	IGR								Gm14620	-7039	0.432	0.212	CTCF Binding Site and Promoter Flanking Region
9	56698000	56698500	0.00811237	Promoter	Odf3l1	0.432	0.215	Insm2	-2k	0.269	0.659705	Odf3l1	1770	0.432	0.215	Promoter Flanking Region
13	23398500	23399000	0.00466251	Intron	4930557F10Rik	0.432	0.215					4930557F10Rik	6769	0.432	0.215	Promoter Flanking Region
13	23399500	23400000	3.83e-05	Intron	4930557F10Rik	0.432	0.215					4930557F10Rik	5769	0.432	0.215	Promoter Flanking Region
1	192980000	192980500	0.000139132	IGR								Fam71a	8696	0.432	0.217
8	80621000	80621500	0.0047716	IGR								Ttc29	116196	0.432	0.217	Promoter Flanking Region
8	80791000	80791500	0.00176977	Promoter	Ttc29	0.432	0.217	Tbxa2r	-1k	0.765	0.937948	Ttc29	-15610	0.432	0.217
13	41175500	41176000	3.09e-06	Promoter				Mak	-1k	0.217	0.648054	Mak	-425	0.805	0.217
10	61293500	61294000	0.00636473	IGR								Col13a1	20773	-0.38	0.218	Enhancer	CVD
10	61361000	61361500	4.05e-06	Intron	Col13a1	-0.38	0.218					Col13a1	-19860	-0.38	0.218		CVD
4	153900500	153901000	0.00138083	Intron	Prdm16	0.635	0.219					Prdm16	2374	0.635	0.219	Enhancer	Obesity CVD
9	44314000	44314500	0.00978063	Exon	Bcl9l	0.135	0.219					Bcl9l	-6781	0.135	0.219	Open chromatin and CTCF Binding Site
9	96364000	96364500	0.00755237	IGR								Rnf7	15007	-0.177	0.219
11	19519000	19519500	0.00611919	IGR								Gm12027	9064	0.432	0.219
4	62912500	62913000	0.00493459	Intron	Col27a1	-0.339	0.299					Mir455	5385	0.432	0.22	Enhancer
7	108648500	108649000	0.00411354	Exon	Pde2a	0.115	0.421					Mir139	-24610	0.432	0.22	Promoter Flanking Region
X	34137500	34138000	0.00136897	Promoter				Pgrmc1	-1k	0.22	0.648054	Pgrmc1	701	0.109	0.22	Promoter
2	34916500	34917000	0.00277438	Promoter & Exon	Hc	0.159	0.222	Hc	+.6k	0.222	0.648054	Hc	458	0.159	0.222	Promoter
6	85143500	85144000	0.00241917	Intron	Emx1	0.432	0.222					Emx1	13	0.432	0.222	Promoter
6	85144000	85144500	0.00446222	Exon	Emx1	0.432	0.222					Emx1	-487	0.432	0.222	Promoter
7	103770000	103770500	0.00711782	Intron	Odz4							Gm15414	7579	0.432	0.222	Enhancer
9	103281000	103281500	0.00591758	IGR								Cdv3	-12890	0.118	0.222
9	118913000	118913500	0.00895263	Intron	Ctdspl	0.177	0.213					Mir26a-1	27914	0.432	0.222	Enhancer
4	81950500	81951000	0.00131217	Intron	Nfib	0.579	0.00475					n-R5s188	134814	0.432	0.223	Promoter Flanking Region
5	129190500	129191000	0.00978063	Promoter				Marcksl1	-1k	0.977	0.991901	Piwil1	51621	0.432	0.223	Open chromatin
5	129287500	129288000	0.00610663	Intron	Rimbp2							Piwil1	-45379	0.432	0.223
10	122530000	122530500	0.00563642	IGR								Mon2	-16439	0.122	0.223	Promoter Flanking Region
12	106146000	106146500	0.00021971	IGR								4930408O17Rik	-42460	0.432	0.223	Enhancer and Promoter Flanking Region
12	107897000	107897500	0.00255226	IGR								4933406K04Rik	57534	0.432	0.223	Promoter Flanking Region
14	30849000	30849500	0.00518503	Exon	Chdh	0.113	0.223					Chdh	705	0.113	0.223
15	87947500	87948000	0.00697462	IGR								Zdhhc25	483245	0.432	0.223
15	88118500	88119000	0.00615099	IGR								Zdhhc25	312245	0.432	0.223
17	24006500	24007000	0.0010731	Promoter & Exon	Prss21	0.432	0.223	Slc17a4	+.6k	0.24	0.648929	Prss21	-1477	0.432	0.223
17	49926500	49927000	0.00371396	Intron	Kif6	0.432	0.223					Kif6	-33264	0.432	0.223		Obesity Diabetes CVD
X	107001000	107001500	0.00885684	IGR								Gm4991	104560	0.432	0.223
1	39791500	39792000	0.00316298	IGR								Rfx8	-13658	0.5	0.224	Promoter Flanking Region
1	39815000	39815500	1.79e-05	IGR								Rfx8	-37158	0.5	0.224	Promoter Flanking Region
9	70059500	70060000	0.00470429	Intron	Myo1e	-0.192	0.224					Myo1e	-4343	-0.192	0.224
9	70170000	70170500	0.00218314	Exon	Myo1e	-0.192	0.224					Myo1e	37087	-0.192	0.224
11	33742500	33743000	0.00828878	Promoter	Kcnip1	0.432	0.224	Ccdc39	+.6k	0.0406	0.501701	Kcnip1	961	0.432	0.224	Promoter	Diabetes CVD
X	139161500	139162000	0.00117872	Intron	Tmem164	-0.00309	0.979					Mir652	12043	0.432	0.224
1	94741000	94741500	0.00782286	Intron	Gpc1	0.287	0.383					Mir149	5955	0.432	0.226		Diabetes CVD
10	67032500	67033000	0.000331638	Promoter				Gm10797	-2k	0.226	0.648054	Gm10797	2290	0.432	0.226	Promoter Flanking Region
12	3912000	3912500	0.0099897	Exon	Dnmt3a	0.185	0.226					Dnmt3a	-5184	0.185	0.226	Open chromatin
6	145811000	145811500	0.00265314	Exon	Bhlhe41	-0.428	0.227					Bhlhe41	2822	-0.428	0.227	Promoter	Diabetes CVD
11	110118500	110119000	0.00483903	IGR								Abca6	-5410	0.136	0.227	Open chromatin
6	67038500	67039000	0.000504046	IGR								A430010J10Rik	27167	0.549	0.23	Promoter Flanking Region
11	83231500	83232000	0.00783853	Intron	Rasl10b	0.429	0.23					Rasl10b	-7926	0.429	0.23
17	34049000	34049500	0.0010731	Exon	Daxx	-0.115	0.23					Daxx	695	-0.115	0.23		Diabetes
19	4988500	4989000	0.00159142	Exon	Npas4	0.432	0.23					Npas4	1471	0.432	0.23	Promoter Flanking Region and TF binding site
1	126926500	126927000	0.00506447	IGR								Actr3	405567	0.0946	0.232
2	172092000	172092500	0.00859077	IGR								Mc3r	-18008	0.432	0.233	Enhancer	Obesity Diabetes CVD
5	72803000	72803500	0.00736632	Intron	Corin	0.898	0.121					Gm19560	-2317	0.432	0.233	Promoter Flanking Region
13	19229500	19230000	0.00608641	Exon	Amph	-0.0152	0.985					Tcrg-V7	40411	0.432	0.234	Enhancer
13	112455000	112455500	1.14e-05	IGR								Mier3	21386	0.175	0.234
4	89150500	89151000	0.0011196	IGR								Gm12608	-39165	0.432	0.235
X	71040500	71041000	0.00542854	Promoter & Exon	Pdzd4	-0.204	0.683	Gm14817	-1k	0.237	0.648054	Gm14817	54	0.432	0.237
4	119736000	119736500	0.00794895	Intron	Hivep3	0.0985	0.625					Edn2	97811	0.432	0.239	Open chromatin	Obesity Diabetes CVD
4	150086500	150087000	0.00394135	IGR								Gm16079	-33599	0.432	0.239	Promoter Flanking Region
19	19184000	19184500	0.00470388	Intron	Rorb	0.432	0.239					Rorb	1686	0.432	0.239
11	49941500	49942000	0.00670061	Promoter				Gm12194	-1k	0.24	0.648929	Gm12194	-80	0.432	0.24	Promoter
17	28282000	28282500	0.00880162	Intron	Scube3	0.85	0.24					Scube3	-2529	0.85	0.24		Diabetes
2	71874000	71874500	0.00726246	Intron	Rapgef4	-0.235	0.242					Rapgef4	18661	-0.235	0.242	CTCF Binding Site and Promoter Flanking Region and TF binding site	Obesity Diabetes
2	165720500	165721000	0.00925061	Intron	Zmynd8	0.118	0.242					Zmynd8	1950	0.118	0.242	Promoter Flanking Region	Diabetes CVD
3	138442000	138442500	0.00284781	Intron	Tspan5	0.311	0.242					Tspan5	-829	0.311	0.242
3	138531000	138531500	0.0061683	Exon	Tspan5	0.311	0.242					Tspan5	-7543	0.311	0.242	Promoter Flanking Region and Enhancer
19	3752500	3753000	0.00891492	IGR								Suv420h1	14921	0.109	0.243	Enhancer and Promoter Flanking Region
10	76423500	76424000	0.00768718	Intron	Pcbp3	0.332	0.245					Pcbp3	1033	0.332	0.245	Promoter
2	156509000	156509500	0.00567486	Intron	Dlgap4	0.125	0.246					Dlgap4	17358	0.125	0.246	Enhancer
2	156519500	156520000	0.00976251	Intron	Dlgap4	0.125	0.246					Dlgap4	6858	0.125	0.246
4	40420500	40421000	0.00255226	Exon	Tmem215	-0.77	0.246					Tmem215	-1287	-0.77	0.246	Promoter
11	102746500	102747000	0.0010731	Promoter & Exon	Fam187a and Ccdc103	0.432	0.249	Fam187a	+.6k	0.249	0.650714	Fam187a	-17	0.432	0.249
X	133656000	133656500	0.00985067	Promoter	Esx1	0.432	0.249	Esx1	+.6k	0.249	0.650938	Esx1	622	0.432	0.249
4	134839000	134839500	0.00598384	IGR								Gm12983	7590	0.432	0.25	Promoter Flanking Region
11	103514500	103515000	0.00386396	IGR								Rprml	-3677	0.506	0.251
18	46663500	46664000	0.0086184	IGR								Fem1c	22125	0.126	0.251
8	85550000	85550500	0.00895819	Intron	Rnf150	0.379	0.0323					Tbc1d9	139251	0.249	0.253		Obesity
8	85784500	85785000	0.0026141	Exon	Tbc1d9	0.249	0.253					Tbc1d9	-1342	0.249	0.253	TF binding site and CTCF Binding Site and Promoter Flanking Region	Obesity
8	107122000	107122500	0.00332351	IGR								Pdp2	-6632	0.169	0.253	Promoter Flanking Region	CVD
9	100349000	100349500	0.00628454	IGR								Il20rb	13154	-0.591	0.254
1	162009000	162009500	0.00632219	Promoter				4930562F07Rik	-1k	0.255	0.653787	4930562F07Rik	-884	0.432	0.255	Promoter Flanking Region
1	162009500	162010000	0.0047716	Promoter				4930562F07Rik	-1.5k	0.255	0.653787	4930562F07Rik	-1384	0.432	0.255	Promoter Flanking Region
10	80670500	80671000	0.00872619	Exon	Atcay	0.432	0.255					Atcay	5521	0.432	0.255	Promoter Flanking Region
1	75465500	75466000	0.00628454	Exon	Accn4							Chpf	9821	0.193	0.256		CVD
7	139676000	139676500	0.00248569	Intron	Fgfr2	-0.0822	0.527					Oat	92081	-0.262	0.256	Enhancer	Obesity Diabetes
7	139744000	139744500	0.00971171	Intron	Fgfr2	-0.0822	0.527					Oat	24081	-0.262	0.256	Promoter Flanking Region	Obesity Diabetes
8	23123500	23124000	0.00978564	Exon	Atp7b	0.191	0.178					Ccdc70	-42432	0.432	0.256	Promoter Flanking Region
9	120274000	120274500	0.00278975	Intron	Myrip	0.399	0.424					Gm15565	20029	0.432	0.256	Promoter Flanking Region
9	45016500	45017000	0.00923965	Intron	BC049352	-0.762	0.315					Tmprss4	-4325	0.384	0.257	Promoter Flanking Region	CVD
9	45039500	45040000	0.00284136	Intron	BC049352	-0.762	0.315					Tmprss4	-27325	0.384	0.257		CVD
13	69645000	69645500	0.00410877	Intron	Papd7	-0.105	0.268					Nsun2	27624	-0.11	0.257	Promoter Flanking Region	Diabetes CVD
6	30683000	30683500	0.00549165	Intron	Mest	0.224	0.259					Mest	454	0.224	0.259		Diabetes
6	38626500	38627000	0.00246115	Exon	Clec2l	0.519	0.259					Clec2l	-13431	0.519	0.259	Promoter Flanking Region
11	115380500	115381000	0.00656925	IGR								Hn1	-4799	-0.171	0.259	Promoter Flanking Region
3	129812500	129813000	0.00454753	IGR								Gm9396	-41101	0.432	0.26
10	19078000	19078500	0.00421596	Exon	Olig3	0.432	0.26					Olig3	-1634	0.432	0.26		Diabetes CVD
19	5307000	5307500	0.0014208	Exon	Gal3st3	0.432	0.261					Gal3st3	-8669	0.432	0.261	Promoter Flanking Region
1	52345000	52345500	0.0044187	IGR								Gls	-54924	-0.188	0.263
7	31311000	31311500	0.00549165	Exon	Arhgap33	-0.34	0.264					Arhgap33	8199	-0.34	0.264	Promoter Flanking Region
7	31317500	31318000	0.00677505	Exon	Arhgap33	-0.34	0.264					Arhgap33	1699	-0.34	0.264	Promoter
1	182329500	182330000	0.00991943	Intron	Itpkb	0.175	0.188					Gm5069	-68819	-0.53	0.265	Promoter Flanking Region
8	105543500	105544000	0.00255408	Promoter				Pik3r4	-2k	0.181	0.648054	Gm8730	-153723	-0.758	0.265
15	90044500	90045000	0.00718755	IGR								Alg10b	10242	0.122	0.266
3	123348000	123348500	0.00797434	Intron	Ndst3	0.432	0.268					Ndst3	-25581	0.432	0.268	Open chromatin	Diabetes CVD
8	96069500	96070000	0.00888456	IGR								Ces5a	-9893	0.432	0.268
11	115836500	115837000	0.00339112	Promoter	Itgb4	0.281	0.268	Itgb4	+.6k	0.268	0.659576	Itgb4	-207	0.281	0.268	Promoter	Diabetes CVD
11	94833000	94833500	0.00219455	Exon	Sgca	0.531	0.269					Sgca	-1010	0.531	0.269	Promoter	CVD
X	103681500	103682000	0.00334109	Promoter				Fndc3c1	-1k	0.27	0.659705	Fndc3c1	-760	0.432	0.27
18	63963000	63963500	0.00971485	Intron	Wdr7	0.14	0.272					Wdr7	-94651	0.14	0.272
6	137019500	137020000	0.00994245	Intron	Rerg	0.235	0.275					Rerg	98706	0.235	0.275
6	137036500	137037000	0.00997742	Intron	Rerg	0.235	0.275					Rerg	81706	0.235	0.275
6	137041000	137041500	0.00937123	Intron	Rerg	0.235	0.275					Rerg	77206	0.235	0.275
5	74063500	74064000	0.00385686	Exon	Spata18	0.432	0.276					Spata18	-14726	0.432	0.276
10	61685500	61686000	0.00498913	Intron	Tspan15	0.151	0.276					Tspan15	8474	0.151	0.276		CVD
5	73751000	73751500	0.00423904	IGR								Ociad2	-20814	-0.142	0.277	Enhancer and Promoter Flanking Region
12	108542000	108542500	0.00802426	IGR								Gm5187	-97724	0.576	0.277
3	96493000	96493500	0.00116599	Exon	Ankrd35	1.34	0.03					Pias3	7307	0.152	0.278	Promoter Flanking Region	CVD
11	49749000	49749500	0.00959498	Intron	Rasgef1c	0.432	0.278					Rasgef1c	28287	0.432	0.278
1	90302500	90303000	0.00228759	Promoter				Spp2	-1.5k	0.279	0.66474	Spp2	1036	-0.135	0.279	Promoter
8	121662500	121663000	0.00855502	Intron	Cdh13	0.198	0.28					Cdh13	97890	0.198	0.28		Obesity Diabetes CVD
9	50559500	50560000	0.000280781	Promoter & ExonIntron	Hspb2	0.719	0.281	Hspb2 and Cryab	+.6k and -1.5k	0.281	0.666381	Hspb2	959	0.719	0.281	Promoter	CVD
11	115254500	115255000	0.00364939	Exon	Cdr2l	0.337	0.0913					Ict1	10566	-0.126	0.281	Promoter Flanking Region
11	34020000	34020500	0.00283347	IGR								4930469K13Rik	-21446	0.432	0.282
19	56676000	56676500	0.0010731	IGR								Nhlrc2	-53249	0.124	0.282	Promoter Flanking Region	Diabetes
1	53069500	53070000	0.00606716	IGR								Mstn	49007	-0.466	0.283		Obesity CVD
2	160386500	160387000	0.000745422	IGR								Gm14222	22593	0.432	0.283
7	74949000	74949500	0.00735453	Promoter				4833412C05Rik	-1k	0.283	0.666553	4833412C05Rik	-618	0.432	0.283	Promoter
14	101917500	101918000	0.000121	Intron	Tbc1d4	0.18	0.283					Tbc1d4	-10957	0.18	0.283	Promoter Flanking Region	Diabetes CVD
11	77772500	77773000	0.00396151	Intron	Sez6	0.432	0.285					Sez6	-5145	0.432	0.285
1	134328500	134329000	0.00369786	Intron	Dstyk	-0.118	0.286					Dstyk	-14346	-0.118	0.286	Promoter Flanking Region
8	123864500	123865000	0.00920371	Intron	Gm20388							1700018B08Rik	201354	0.432	0.286
8	123893000	123893500	0.00334109	Intron	Gm20388							1700018B08Rik	172854	0.432	0.286	Enhancer
8	123896000	123896500	2.5e-05	Intron	Gm20388							1700018B08Rik	169854	0.432	0.286	Enhancer
8	123900000	123900500	0.00958649	Intron	Gm20388							1700018B08Rik	165854	0.432	0.286	Promoter Flanking Region
8	124066000	124066500	0.00486251	Promoter	Gm20388			1700018B08Rik	-1k	0.286	0.668252	1700018B08Rik	-146	0.432	0.286
8	128058500	128059000	0.00998943	IGR								Sipa1l2	-41890	0.336	0.287	Promoter Flanking Region
9	99630500	99631000	0.000258959	Intron	Gm16004							Cldn18	-12814	0.432	0.287	Open chromatin and CTCF Binding Site
3	35790500	35791000	0.00396151	IGR								Dcun1d1	17879	0.107	0.29	Promoter Flanking Region
19	7301000	7301500	0.000644993	Exon	a40	-0.115	0.245					Cox8a	-8894	-0.128	0.29	Promoter Flanking Region	Obesity Diabetes CVD
X	53873500	53874000	0.00471009	Exon	Slc9a6	0.102	0.291					Slc9a6	-10467	0.102	0.291		Obesity
6	127983500	127984000	0.0026141	Intron	Tspan9	-0.116	0.293					Tspan9	1110	-0.116	0.293	Promoter	Diabetes CVD
11	60047000	60047500	0.00615099	Intron	Tom1l2	-0.0891	0.294					Tom1l2	-2151	-0.0891	0.294	Promoter Flanking Region
4	149331000	149331500	0.000911603	Promoter				Spsb1	-2k	0.296	0.674594	Spsb1	-1848	0.217	0.296
4	149345500	149346000	0.0016987	IGR								Spsb1	-16348	0.217	0.296
7	148116000	148116500	0.00660032	IGR								Nlrp6	-9148	-0.111	0.296		CVD
19	6385000	6385500	0.00609751	Intron	Pygm	0.263	0.297					Pygm	-585	0.263	0.297	Promoter	Obesity Diabetes
17	3336500	3337000	0.00241917	Intron	Tiam2	0.193	0.298					Tiam2	-9927	0.193	0.298
4	135103500	135104000	0.00674957	Intron	Grhl3	0.76	0.3					Grhl3	26045	0.76	0.3	Enhancer
4	148031000	148031500	0.00740191	Intron	Gm572	0.432	0.3					Gm572	-13574	0.432	0.3	Promoter Flanking Region
4	148035500	148036000	0.00385686	Intron	Gm572	0.432	0.3					Gm572	-18074	0.432	0.3	CTCF Binding Site
15	66023000	66023500	0.00203163	Intron	Kcnq3	0.432	0.301					Kcnq3	94786	0.432	0.301		Diabetes CVD
15	66023500	66024000	0.0067923	Promoter	Kcnq3	0.432	0.301	Ptx3	-1k	0.636	0.885693	Kcnq3	94286	0.432	0.301	Open chromatin	Diabetes CVD
5	124500000	124500500	0.00382568	IGR								Vps37b	-17731	-0.141	0.303	Promoter Flanking Region
10	61214000	61214500	0.00942007	Exon	H2afy2	-0.205	0.529					Aifm2	-23104	0.162	0.304	Enhancer
5	113046000	113046500	0.00977959	IGR								Sez6l	-39795	0.432	0.305		Diabetes CVD
5	113121500	113122000	0.00786138	Exon	Myo18b	-1.33	0.0516					Sez6l	-115295	0.432	0.305		Diabetes CVD
1	36172500	36173000	0.00814816	IGR								Uggt1	34869	0.132	0.306
11	85481500	85482000	0.00986286	Intron	Bcas3	0.0882	0.306					Bcas3	-27294	0.0882	0.306	Promoter Flanking Region	Diabetes
1	163900500	163901000	0.00276889	ExonIntron	Pigc	-0.114	0.0613					Pigc	-1067	-0.114	0.309	Promoter	Obesity
10	83995000	83995500	0.00660032	Intron	Ckap4	0.15	0.309					Ckap4	1633	0.15	0.309	Promoter
9	106273000	106273500	0.00132667	Exon	Dusp7	0.124	0.31					Dusp7	75	0.124	0.31	Promoter
15	77743500	77744000	0.00203163	IGR								Txn2	2630	-0.107	0.31	Promoter Flanking Region	Diabetes CVD
X	48372000	48372500	0.000428801	Promoter				Rap2c	-1k	0.313	0.685778	Rap2c	-805	0.0936	0.313	Promoter
3	66534000	66534500	0.00978564	IGR								Shox2	248354	0.699	0.314		CVD
8	86652000	86652500	0.00996931	Exon	Podnl1	-0.717	0.315					Podnl1	-283	-0.717	0.315	Promoter
9	106483500	106484000	0.00532909	IGR								Iqcf4	-10173	0.432	0.316
15	85029000	85029500	0.00668164	IGR								Fbln1	7379	0.353	0.316		CVD
16	92121000	92121500	0.00509627	IGR								Mrps6	-14494	-0.152	0.317		CVD
X	92211500	92212000	0.00948263	IGR								Spin4	10521	-0.35	0.317
8	122494500	122495000	0.00672408	Intron	Gm20388							Usp10	-14394	0.0862	0.318
11	84753500	84754000	2.42e-07	IGR								Car4	17788	0.432	0.318
13	94948500	94949000	0.0010731	Intron	Lhfpl2	0.148	0.318					Lhfpl2	-4553	0.148	0.318	Enhancer and Promoter Flanking Region
10	21046500	21047000	0.00252457	Intron	Hbs1l	-0.0881	0.319					Hbs1l	-30715	-0.0881	0.319		CVD
X	158597000	158597500	0.00713124	Promoter & Exon	Nhs	0.696	0.319	Nhs	+.6k	0.319	0.690728	Nhs	320	0.696	0.319	Promoter	Diabetes CVD
X	158598000	158598500	0.00650469	Promoter				Nhs	-1k	0.319	0.690728	Nhs	-338	0.696	0.319	Promoter	Diabetes CVD
16	93733500	93734000	0.0083012	Intron	Dopey2	0.144	0.322					Dopey2	-21348	0.144	0.322	Open chromatin
19	6921500	6922000	0.00312014	Exon	Ccdc88b	-0.0978	0.655					Rps6ka4	-6385	0.109	0.322
19	23772500	23773000	0.00120209	Intron	Ptar1	0.2	0.323					Ptar1	-10610	0.2	0.323	Promoter Flanking Region
5	107691000	107691500	0.00277438	Intron	Tgfbr3	0.108	0.496					Gm8145	-20358	0.432	0.324	Promoter Flanking Region
15	91189000	91189500	0.00347636	Intron	Slc2a13	0.372	0.324					Slc2a13	53648	0.372	0.324	Enhancer
2	157901500	157902000	0.00526196	ExonIntron	Rprd1b	-0.0856	0.325					Rprd1b	-27805	-0.0856	0.325
18	80896000	80896500	0.00636662	Intron	Nfatc1	0.104	0.325					Nfatc1	8912	0.104	0.325	Promoter Flanking Region	Obesity Diabetes CVD
15	79784000	79784500	0.00755237	Intron	Cbx7	-0.147	0.326					Cbx7	17548	-0.147	0.326	Promoter Flanking Region	CVD
3	101376000	101376500	0.00782286	IGR								Atp1a1	5483	0.115	0.327	Enhancer	Diabetes CVD
14	21514500	21515000	0.000833973	Promoter & Exon	Fut11	-0.153	0.0404	Fut11	+.6k	0.327	0.694242	Fut11	-310	-0.153	0.327	Promoter
19	53348500	53349000	0.00615324	IGR								Mxi1	36496	-0.1	0.327	Promoter Flanking Region
19	53402500	53403000	0.00573381	Intron	Mxi1	-0.1	0.327					Mxi1	1403	-0.1	0.327	Promoter
1	154378500	154379000	0.00954844	Exon	Rgl1	0.106	0.328					Rgl1	61389	0.106	0.328	Promoter Flanking Region
1	154418500	154419000	0.00636662	Exon	Rgl1	0.106	0.328					Rgl1	21389	0.106	0.328	Promoter Flanking Region
4	120713000	120713500	0.000733271	Intron	Col9a2	0.432	0.328					Col9a2	-647	0.432	0.328	CTCF Binding Site and Promoter Flanking Region	Obesity Diabetes CVD
4	47616500	47617000	0.00601689	IGR								Sec61b	-128680	-0.18	0.331	Promoter
X	7218000	7218500	0.00934849	Exon	Syp	-0.259	0.333					Syp	-1113	-0.259	0.333	Promoter
10	127929000	127929500	0.00478228	Exon	Myl6	-0.124	0.334					Myl6	1931	-0.124	0.334	Promoter
11	80136500	80137000	0.00525325	Promoter & Exon	Rhbdl3	0.663	0.334	Mir759	-2k			Rhbdl3	-3308	0.663	0.334	Enhancer
14	55100000	55100500	0.00653715	IGR								Rem2	-3692	0.432	0.335	Promoter Flanking Region
13	105018000	105018500	0.00688674	Promoter	Ppwd1	-0.104	0.336	Ppwd1 and Cenpk	+.6k and -1.5k	0.5	0.701437	Ppwd1	923	-0.104	0.336	Promoter
15	57608000	57608500	0.00255226	Intron	Zhx2	0.188	0.0858					9330154K18Rik	-38623	0.763	0.336	Open chromatin
11	72310500	72311000	0.00231366	Exon	Spns3	-0.714	0.337					Spns3	5445	-0.714	0.337	Enhancer
7	85913000	85913500	0.00701123	Promoter				Clgn	-1k	0.341	0.705545	Mrpl46	14952	-0.115	0.338
8	41948500	41949000	0.00215888	Intron	Slc7a2	-0.197						Slc7a2	-568	-0.197	0.339	Promoter
7	80494000	80494500	0.000435142	Intron	A730056A06Rik	0.393	0.362					Rgma	26406	0.41	0.341	Enhancer	Diabetes
7	88986000	88986500	0.00197548	IGR						0.583		Btbd1	-11683	0.0922	0.341	Enhancer
19	46603000	46603500	0.00463328	IGR								Trim8	-26862	0.087	0.342	Promoter Flanking Region
11	53276500	53277000	0.00974761	Promoter & Exon	Shroom1	-0.21	0.345	Gm12212	+.6k	0.345	0.708592	Gm12212	615	0.549	0.345	Promoter Flanking Region
13	88641500	88642000	0.00636958	Promoter				Ism2	-1k	0.954	0.982766	Gm8526	-23309	0.369	0.345
9	29270500	29271000	0.00316298	Intron	Ntm	-0.244	0.347					Ntm	-50711	-0.244	0.347		Diabetes CVD
9	29695500	29696000	0.00672408	Intron	Ntm	-0.244	0.347					Ntm	75204	-0.244	0.347		Diabetes CVD
X	11521500	11522000	0.00612052	IGR								Gm14491	-31085	0.532	0.347	Enhancer
1	87621000	87621500	0.00878961	Intron	A630001G21Rik	-0.447	0.348					A630001G21Rik	12129	-0.447	0.348
15	80134500	80135000	0.00201624	Intron	Cac1i	-0.703	0.349					Cac1i	-16536	-0.703	0.349
1	91005000	91005500	0.00688674	Intron	Sh3bp4	0.208	0.353					Sh3bp4	-37972	0.208	0.353	Promoter Flanking Region
5	118239500	118240000	0.00272224	Intron	Nos1	0.651	0.353					Nos1	-8436	0.651	0.353		Obesity Diabetes CVD
3	63663500	63664000	0.00664333	Intron	Plch1	-0.709	0.355					Plch1	-8219	-0.709	0.355		Diabetes CVD
7	67419000	67419500	0.00868108	IGR								Gm7367	-118576	0.498	0.355
11	53929000	53929500	0.00508449	Intron	P4ha2	-0.226	0.356					P4ha2	-2295	-0.226	0.356	Enhancer
X	7401500	7402000	0.00260535	Exon	Kcnd1	0.663	0.36					Kcnd1	-2067	0.663	0.36
5	102366500	102367000	0.00042947	Exon	Wdfy3	0.181	0.361					Wdfy3	195	0.181	0.361	Promoter Flanking Region
19	38195000	38195500	0.00701952	Intron	Rbp4	-0.128	0.361					Rbp4	4301	-0.128	0.361	Promoter	Obesity Diabetes CVD
14	30792500	30793000	0.00538999	Intron	Actr8	-0.0809	0.362					Actr8	-977	-0.0809	0.362	Promoter
2	34527000	34527500	0.00895242	IGR								Gapvd1	12813	0.0871	0.364	Promoter Flanking Region
8	81915000	81915500	0.00346691	Intron	Smad1	0.09	0.365					Smad1	8417	0.09	0.365	Enhancer	Obesity Diabetes
11	75266000	75266500	0.000644993	Exon	Wdr81	0.101	0.365					Wdr81	-1415	0.101	0.365
1	113651500	113652000	0.00830554	IGR								Dsel	109986	0.232	0.367		Diabetes
9	36890000	36890500	0.00577513	Promoter	Pknox2	0.293	0.368	Cldn23	-1k	0.518	0.832022	Pknox2	864	0.293	0.368	Enhancer and Open chromatin and Promoter Flanking Region	Diabetes CVD
3	87573000	87573500	0.00283574	Promoter	Pear1	0.12	0.372					Pear1	-112	0.12	0.372	Promoter	CVD
7	25284000	25284500	0.00755711	Exon	Cadm4	-0.39	0.0843					Zfp428	8025	-0.258	0.373
3	137613000	137613500	0.00931241	Intron	Dapp1	-0.239	0.375					Dapp1	4677	-0.239	0.375	Promoter
5	66114000	66114500	0.00726246	IGR								Pds5a	-24905	0.1	0.381	Promoter Flanking Region
18	67489500	67490000	0.009842	Intron	B430212C06Rik	0.543	0.381					B430212C06Rik	-1636	0.543	0.381	Promoter Flanking Region
19	9015500	9016000	0.00999031	Promoter & Exon	Eml3	-0.0856	0.363	Mta2	-1k	0.383	0.742398	Mta2	865	-0.0681	0.383	Promoter
17	85274000	85274500	0.00132667	IGR								Ppm1b	82081	0.0796	0.384	Promoter Flanking Region
8	25148500	25149000	0.00894601	Intron	Zmat4	0.369	0.386					Zmat4	-108975	0.369	0.386		CVD
11	87983000	87983500	0.00963066	Exon	Cuedc1	0.642	0.386					Cuedc1	-7237	0.642	0.386
13	72081500	72082000	0.00221618	IGR								Irx1	19671	0.265	0.386
10	58901000	58901500	0.00192764	Exon	Oit3	0.125	0.387					Oit3	3526	0.125	0.387
17	78804000	78804500	0.00117135	Exon	Fez2	0.0919	0.387					Fez2	13445	0.0919	0.387
10	58467500	58468000	0.00806603	Intron	Sh3rf3	0.603	0.39					Sh3rf3	60899	0.603	0.39
4	134436000	134436500	0.00643663	Intron	Rhd	-0.555	0.391					Rhd	-275	-0.555	0.391	Promoter and CTCF Binding Site	CVD
8	106666500	106667000	0.00257015	Exon	Cdh5	0.0984	0.492					Bean1	27913	0.495	0.391
5	15980000	15980500	0.00233151	IGR								Hgf	79368	0.192	0.392		Obesity Diabetes CVD
11	97604500	97605000	0.00778983	Intron	Pip4k2b	-0.0836	0.392					Pip4k2b	1518	-0.0836	0.392	Promoter	Diabetes CVD
11	107889500	107890000	0.00266138	Promoter	Prkca	0.114	0.392	Zyg11a	+.6k	0.309	0.683631	Prkca	-15381	0.114	0.392	Promoter Flanking Region	Obesity Diabetes CVD
19	43964000	43964500	0.000331315	Intron	Dnmbp	0.143	0.392					Dnmbp	22882	0.143	0.392	Promoter
11	20014000	20014500	0.00773901	Promoter				Actr2	-1.5k	0.393	0.749133	Actr2	-1084	0.0722	0.393	Promoter	Obesity Diabetes
12	113032000	113032500	0.00526196	Intron	Klc1	-0.0896	0.393					Klc1	1563	-0.0896	0.393	Promoter	Diabetes CVD
16	34924000	34924500	0.00418518	Intron	Mylk	-0.0957	0.397					Mylk	-23672	-0.0957	0.397	Promoter Flanking Region	Diabetes CVD
5	8792500	8793000	0.00382936	Intron	Gm5106	0.432	0.252					Abcb1b	5647	-0.257	0.399	Open chromatin
11	112917000	112917500	0.00500404	Intron	2610035D17Rik	-0.638	0.399					2610035D17Rik	117391	-0.638	0.399	Promoter Flanking Region
11	113041000	113041500	0.00389701	Intron	2610035D17Rik	-0.638	0.399					2610035D17Rik	-6609	-0.638	0.399	Enhancer
5	121640000	121640500	0.00615099	Intron	Ptpn11	0.0758	0.4					Ptpn11	1376	0.0758	0.4	Promoter	Obesity Diabetes CVD
5	149281500	149282000	0.00608641	IGR								Slc7a1	-70020	-0.199	0.4		CVD
9	121014000	121014500	6.79e-06	Promoter	Ulk4	-0.581	0.4	Gm4651	-1k	0.55	0.845433	Ulk4	3643	-0.581	0.4		CVD
12	20318000	20318500	0.000609701	IGR								Gm10479	103799	-0.466	0.4	Promoter Flanking Region
14	67257000	67257500	0.00672408	Exon	Adra1a	0.186	0.4					Adra1a	-2607	0.186	0.4	Promoter	Obesity Diabetes CVD
X	7304000	7304500	0.00300698	Promoter & Exon	Wdr45	-0.0723	0.4	Praf2	-2k	0.499	0.822179	Wdr45	-301	-0.0723	0.4	Open chromatin
15	85486000	85486500	0.00605458	IGR								Mirlet7c-2	51033	0.432	0.403	Promoter
15	85507000	85507500	0.000258959	IGR								Mirlet7c-2	30033	0.432	0.403	Promoter Flanking Region
6	143781000	143781500	0.000677022	Exon	Sox5	0.121	0.404					Sox5	114608	0.121	0.404	Promoter Flanking Region	Obesity CVD
5	122377500	122378000	0.00757113	Intron	Cux2	0.366	0.407					Cux2	-2576	0.366	0.407		Obesity Diabetes CVD
5	122394500	122395000	0.00429591	Intron	Cux2	0.366	0.407					Cux2	-19576	0.366	0.407		Obesity Diabetes CVD
1	174322500	174323000	0.00201624	IGR								Pigm	-15838	0.088	0.408	Enhancer
9	99219500	99220000	0.00196618	Exon	Esyt3	0.62	0.408					Esyt3	39449	0.62	0.408		Obesity CVD
5	99669000	99669500	0.00653977	Intron	Rasgef1b	0.253	0.409					Rasgef1b	3259	0.253	0.409	Open chromatin and Promoter Flanking Region
X	20259500	20260000	0.00621424	Exon	Uba1	0.0772	0.409					Uba1	-1779	0.0772	0.409
7	16738500	16739000	0.00893773	Exon	Slc8a2	0.0908	0.832					Meis3	21939	0.244	0.41	CTCF Binding Site and Open chromatin and Promoter Flanking Region
12	11159500	11160000	0.00987737	Promoter				Kcns3	-2k	0.41	0.761698	Kcns3	-1852	-0.263	0.41
2	32748000	32748500	0.00937596	Intron	Fam129b	0.155	0.412					Fam129b	3152	0.155	0.412	Promoter Flanking Region
6	34937500	34938000	0.00954022	IGR								2010107G12Rik	-8446	-0.447	0.412	Promoter
5	111865000	111865500	0.00908725	Intron	Mn1	-0.182	0.414					Mn1	-18538	-0.182	0.414	Promoter Flanking Region
11	121054500	121055000	0.00995524	Intron	1110031I02Rik							Hexdc	11247	-0.107	0.414
10	126380500	126381000	0.00402243	IGR								Ctdsp2	35273	0.0784	0.416
13	41121000	41121500	3.04e-05	Exon	Mak	0.805	0.217					Tmem14c	-9381	-0.086	0.416
17	37126000	37126500	0.0094579	Promoter & Exon	H2-M5	0.526	0.418	H2-M5	+.6k	0.418	0.767454	H2-M5	-10	0.526	0.418
2	76516000	76516500	0.00933443	Intron	Plekha3	-0.0645	0.419					Plekha3	-2662	-0.0645	0.419	Promoter
15	89379500	89380000	0.00632015	Exon	Shank3	-0.121	0.42					Shank3	-16179	-0.121	0.42	Promoter Flanking Region
2	169463000	169463500	0.00916561	Intron	Tshz2	0.166						Tshz2	-3824	0.166	0.421	Enhancer	Diabetes CVD
X	98498500	98499000	0.00434093	Intron	Nlgn3	0.573	0.421					Nlgn3	-2687	0.573	0.421
10	43387000	43387500	3.87e-05	IGR								F930017D23Rik	-73767	0.564	0.422	Promoter Flanking Region
2	32362500	32363000	0.00961591	IGR								Gm13412	18051	0.564	0.423	Promoter Flanking Region
13	12223500	12224000	0.00027772	IGR								Ryr2	-24288	0.541	0.423	Promoter Flanking Region	Diabetes CVD
2	112084000	112084500	0.00442482	Promoter & Exon	Lpcat4	0.27	0.424	Gm17712	-1k			Lpcat4	739	0.27	0.424
9	120184500	120185000	0.000791525	IGR								Myrip	28554	0.399	0.424	Enhancer
11	75377000	75377500	0.00951081	Exon	Slc43a2	0.108	0.424					Slc43a2	2509	0.108	0.424		Diabetes CVD
1	184186000	184186500	0.00955347	IGR								Degs1	26355	0.0713	0.426	Promoter Flanking Region
2	163104500	163105000	0.00368073	Intron	Tox2	-0.401	0.427					Tox2	41614	-0.401	0.427	Enhancer	CVD
2	163165500	163166000	0.00225441	Exon	Jph2	0.928	0.285					Tox2	-19386	-0.401	0.427	CTCF Binding Site and Promoter Flanking Region	CVD
18	62909000	62909500	0.00534915	IGR								2700046A07Rik	6929	-0.525	0.429
1	94968000	94968500	0.00586949	Intron	Kif1a	0.494	0.431					Kif1a	-2905	0.494	0.431	Promoter Flanking Region
1	136606500	136607000	0.0078068	Promoter	Syt2	0.482	0.432	Zbtb40	-2k	0.384	0.7428	Syt2	-623	0.482	0.432	Promoter
12	17043500	17044000	0.00863563	IGR								2410004P03Rik	-25140	0.369	0.434	Promoter Flanking Region
13	113043500	113044000	0.00358462	IGR								Ankrd55	35159	0.3	0.434	Promoter Flanking Region	Diabetes
8	23727500	23728000	0.00566819	IGR								Dkk4	7015	-0.81	0.436	Enhancer
1	182948000	182948500	0.0064923	Intron	Ephx1	0.118	0.437					Ephx1	-300	0.118	0.437	Promoter	Diabetes CVD
9	50154000	50154500	0.000693291	Promoter				Rpl10-ps3	-1k	0.438	0.781261	Rpl10-ps3	-928	0.799	0.438
12	113211000	113211500	0.00547497	Intron	Tdrd9	-0.524	0.438					Tdrd9	-1230	-0.524	0.438	Promoter	Diabetes CVD
16	93770000	93770500	5.1e-06	Exon	Dopey2	0.144	0.322					2310043M15Rik	25133	0.232	0.438	Promoter Flanking Region
8	82673000	82673500	0.00769895	IGR								Gm5909	-37015	-0.308	0.44	Open chromatin
8	82692500	82693000	0.00491273	IGR								Gm5909	-56515	-0.308	0.44
1	87600000	87600500	0.00909077	Intron	Sp100	-0.118	0.441					Sp100	17	-0.118	0.441	Promoter
10	76540500	76541000	0.00215888	Exon	Col18a1	0.0652	0.442					Col18a1	11673	0.0652	0.442		Obesity Diabetes CVD
1	191405500	191406000	0.00541472	IGR								Cenpf	67235	0.401	0.444
1	191410500	191411000	0.00236369	IGR								Cenpf	62235	0.401	0.444	Enhancer
5	116594000	116594500	0.00192877	Intron	Ccdc60	0.198	0.625					C330018A13Rik	-20377	0.322	0.444
5	116594500	116595000	0.00122509	Intron	Ccdc60	0.198	0.625					C330018A13Rik	-20877	0.322	0.444
4	153334500	153335000	0.00822039	Exon	A430005L14Rik	-0.0943	0.446					A430005L14Rik	-599	-0.0943	0.446
1	92833500	92834000	0.00935688	Intron	Mlph	0.209	0.449					Mlph	2246	0.209	0.449
15	79860500	79861000	0.00342145	IGR								Pdgfb	-15262	0.133	0.449	Promoter Flanking Region and Enhancer	Diabetes CVD
5	39075000	39075500	0.00293977	Promoter	Zfp518b	0.142	0.452	Zfp518b	+.6k	0.452	0.791842	Zfp518b	989	0.142	0.452	Promoter
10	80352500	80353000	0.00333425	Exon	Tmprss9	0.574	0.452					Tmprss9	-10035	0.574	0.452
9	30900000	30900500	0.00188273	Promoter	St14	-0.247	0.426	Gm16071	-2k	0.453	0.792355	Gm16071	1787	0.338	0.453	Open chromatin
9	34212500	34213000	0.00286806	Promoter				Fam196b	-2k	0.141	0.648054	Kirrel3	81211	-0.595	0.453
5	144395500	144396000	0.000428801	Intron	Cyth3	0.0961	0.454					Cyth3	-565	0.0961	0.454	Promoter Flanking Region
14	8955500	8956000	0.00814509	Intron	Pxk	0.0695	0.456					Pxk	-24773	0.0695	0.456
18	37650500	37651000	0.00714685	Exon	Pcdhb18	0.429	0.456					Pcdhb18	-1317	0.429	0.456
13	96382000	96382500	0.00194054	Intron	F2r	0.0799	0.457					F2r	6414	0.0799	0.457		Diabetes CVD
4	147604000	147604500	0.00499519	IGR								Ptchd2	30860	0.302	0.458	CTCF Binding Site and Promoter Flanking Region
3	51408000	51408500	0.00864057	IGR								5031434O11Rik	-41607	-0.499	0.462	Promoter Flanking Region
11	60198500	60199000	2e-06	Intron	Lrrc48	-0.29	0.468					Lrrc48	-31641	-0.29	0.468	Promoter Flanking Region
14	31813500	31814000	0.00538999	Promoter & Exon	Spcs1	-0.0832	0.469	Glt8d1	-1.5k	0.791	0.945834	Spcs1	1036	-0.0832	0.469	Promoter
8	119606500	119607000	0.00893773	Promoter				Pkd1l2	-1k	0.471	0.806232	Pkd1l2	-151	-0.379	0.471	Promoter Flanking Region
1	67176000	67176500	0.00730883	Promoter	Cps1	-0.189	0.472	Mlf1	-2k	0.822	0.950306	Cps1	-6400	-0.189	0.472	Promoter Flanking Region	Diabetes CVD
X	131498500	131499000	6.92e-06	Promoter	Nxf2	0.38	0.473	Nxf2	+.6k	0.473	0.807459	Nxf2	-65	0.38	0.473	Promoter
10	111332500	111333000	0.00255408	IGR								Krr1	77220	-0.0658	0.474		Diabetes CVD
19	43559000	43559500	0.0013318	Exon	Cnnm1	0.671	0.35					Got1	20286	-0.292	0.475		Obesity Diabetes
11	100518500	100519000	0.00817618	Exon	Zfp385c	-0.383	0.478					Zfp385c	436	-0.383	0.478	Enhancer
1	24594500	24595000	0.00955347	Promoter				Col19a1	-1k	0.479	0.810593	Col19a1	-189	-0.481	0.479
11	80239000	80239500	0.00224679	IGR								Psmd11	3117	-0.0546	0.48	Promoter Flanking Region and CTCF Binding Site
11	87545500	87546000	0.000693291	Exon	Rnf43	-0.145	0.48					Rnf43	1922	-0.145	0.48	Promoter
1	75500000	75500500	0.000428801	Exon	Obsl1	0.198	0.482					Obsl1	255	0.198	0.482	Promoter Flanking Region
1	137452000	137452500	0.00624911	Intron	v1	0.378	0.0214					Gm4793	29350	-0.329	0.482
9	106786500	106787000	0.000130796	Exon	Rbm15b	-0.096	0.482					Rbm15b	-1880	-0.096	0.482	Promoter
11	79043500	79044000	0.00398126	IGR								Wsb1	12951	-0.294	0.482	Promoter Flanking Region
14	47438000	47438500	0.0064923	Intron	Gmfb	0.0744	0.482					Gmfb	1250	0.0744	0.482	Promoter
5	77640500	77641000	0.000805031	Promoter				Spink2	-1k	0.483	0.812753	Spink2	-4	-0.312	0.483	Promoter
5	77656500	77657000	0.00364939	IGR								Spink2	-16004	-0.312	0.483
2	25946500	25947000	0.00206974	Intron	cc2	0.0627	0.484					cc2	-605	0.0627	0.484	Promoter
2	126253500	126254000	0.00508806	Intron	Atp8b4	-0.194	0.484					Atp8b4	63789	-0.194	0.484	Promoter Flanking Region
7	71287000	71287500	0.00816544	IGR								Trpm1	11721	0.468	0.484	Promoter Flanking Region
12	87004000	87004500	0.00868189	IGR								Batf	23619	-0.228	0.484	Promoter Flanking Region and TF binding site and CTCF Binding Site
4	126683000	126683500	0.00349428	IGR								Sfpq	15568	-0.13	0.485	Promoter Flanking Region
17	8449000	8449500	0.00387891	Exon	Ccr6	0.452	0.485					Ccr6	-11055	0.452	0.485	Promoter Flanking Region	CVD
11	101004500	101005000	0.00986286	IGR								Tubg2	12721	0.433	0.486	Promoter Flanking Region
11	101005500	101006000	0.00255226	IGR								Tubg2	11721	0.433	0.486	Promoter Flanking Region
18	67459500	67460000	0.00726211	Intron	Impa2	0.147	0.486					Impa2	-10593	0.147	0.486	Enhancer	CVD
17	48597000	48597500	0.00178571	Intron	Unc5cl	-0.439	0.489					Unc5cl	-2774	-0.439	0.489	Promoter Flanking Region
17	48613500	48614000	0.00508449	Intron	Unc5cl	-0.439	0.489					Unc5cl	-11771	-0.439	0.489
6	86606500	86607000	0.0073912	Intron	Mxd1	-0.0771	0.49					Mxd1	12653	-0.0771	0.49
9	44924500	44925000	0.0037225	Promoter	Gm10684			Scn2b	-1.5k	0.49	0.818052	Scn2b	1459	0.46	0.49	Promoter	CVD
9	114535500	114536000	0.00969353	Exon	Cnot10	-0.0617	0.492					Cnot10	13692	-0.0617	0.492
9	114557000	114557500	0.000128476	IGR								Cnot10	-7808	-0.0617	0.492	CTCF Binding Site and Promoter Flanking Region
9	78401000	78401500	1.18e-05	Intron	Slc17a5	0.0577	0.494					Slc17a5	34822	0.0577	0.494	Promoter Flanking Region and CTCF Binding Site and TF binding site	Obesity Diabetes CVD
7	28460500	28461000	0.00863563	Promoter				Map3k10	-1k	0.495	0.820619	Map3k10	-883	-0.0849	0.495	Promoter
6	82988000	82988500	0.000167037	Exon	Loxl3	0.147	0.496					Loxl3	-3833	0.147	0.496	Promoter	CVD
7	87255000	87255500	0.00877428	Intron	Idh2	-0.073	0.496					Idh2	5218	-0.073	0.496	Promoter Flanking Region
16	8674000	8674500	0.00105529	Promoter				Carhsp1	-2k	0.496	0.821099	Carhsp1	-1754	-0.061	0.496	CTCF Binding Site and Promoter
4	138514500	138515000	0.000404066	IGR								Rnf186	8527	0.103	0.497	Open chromatin
5	141290500	141291000	0.00771022	Intron	G12	0.0772	0.498					G12	15800	0.0772	0.498	Promoter Flanking Region
5	48647500	48648000	0.00711405	Exon	Slit2	0.419	0.499					Slit2	312	0.419	0.499		Diabetes CVD
8	107792000	107792500	0.00521291	Promoter & Exon	Fbxl8	0.075	0.626	Hsf4	-2k	0.501	0.824404	Hsf4	1701	-0.0792	0.501	Promoter	Diabetes CVD
5	74607000	74607500	0.0098332	Intron	Scfd2	0.0886	0.502					Scfd2	14509	0.0886	0.502	Enhancer
15	84049000	84049500	0.00235045	IGR								Parvb	13473	0.0885	0.503	Promoter Flanking Region
10	85054500	85055000	0.00287056	Intron	Btbd11	-0.411	0.504					Btbd11	6646	-0.411	0.504		Diabetes CVD
15	7031500	7032000	0.00655165	Promoter				Gm2885	+.6k	0.726	0.927302	Lifr	48059	-0.113	0.504	Enhancer	Obesity Diabetes
11	94332000	94332500	0.00906317	Intron	Cac1g	0.446	0.505					Cac1g	2931	0.446	0.505	Promoter Flanking Region
14	76765000	76765500	0.00211705	IGR								Tsc22d1	49768	-0.191	0.505		Diabetes CVD
9	114942000	114942500	0.00505597	IGR								Osbpl10	34397	0.213	0.506		CVD
12	47921500	47922000	0.00987737	Promoter				Nova1	-2k	0.506	0.827702	Nova1	-1738	0.418	0.506	Promoter	CVD
13	38593500	38594000	0.00843113	Exon	Txndc5	0.0768	0.507					Txndc5	4311	0.0768	0.507	Promoter Flanking Region	CVD
6	72774500	72775000	0.00134879	IGR								Tcf7l1	-35252	-0.106	0.508	Promoter Flanking Region and Enhancer
3	96104000	96104500	0.0064091	IGR								Fcgr1	-5821	0.123	0.51	Promoter Flanking Region
10	9296500	9297000	0.00893672	IGR								Gm9930	-41021	0.198	0.514	CTCF Binding Site and Promoter Flanking Region
18	66450000	66450500	0.000325217	Promoter	Ccbe1	0.159	0.313	Ndufv2	+.6k	0.516	0.655969	Gm15958	928	0.342	0.516	Promoter
X	11737500	11738000	0.00830756	Promoter				Bcor	-1k		0.832022	Bcor	-19	0.0997	0.517	Promoter	CVD
10	79775500	79776000	0.00258229	Exon	Apc2	0.218	0.5					2310011J03Rik	7782	-0.072	0.518
6	72254000	72254500	0.00042736	Promoter				Sftpb	-1k	0.52	0.832022	Sftpb	619	0.338	0.52		CVD
7	31338500	31339000	0.00184458	Promoter & Exon	Hspb6	-0.0837	0.52	BC053749	-1.5k			Hspb6	-213	-0.0837	0.52	Promoter	CVD
12	114426500	114427000	0.00985483	Exon	Tmem121	-0.312	0.52					Tmem121	-2386	-0.312	0.52	Promoter	CVD
1	136030000	136030500	0.00636662	Intron	Chit1	0.263	0.522					Chit1	5223	0.263	0.522	Enhancer	Diabetes CVD
1	168030500	168031000	0.0091442	Exon	Dusp27	0.198	0.524					Dusp27	27529	0.198	0.524		CVD
9	32225000	32225500	0.0059293	IGR								Kcnj1	-23430	0.198	0.524		Diabetes CVD
14	56656000	56656500	0.00508449	IGR								Mcpt2	4960	0.198	0.524
2	165538500	165539000	0.00136897	Intron	Eya2	0.502	0.525					Eya2	569	0.502	0.525		Diabetes CVD
2	165574000	165574500	0.00535992	Intron	Eya2	0.502	0.525					Eya2	13324	0.502	0.525		Diabetes CVD
10	121028000	121028500	0.00730546	Intron	Xpot	0.123	0.231					Tbk1	-4150	-0.0557	0.525	Promoter Flanking Region
14	66581500	66582000	0.00042736	IGR								Clu	5820	-0.0634	0.525		Diabetes CVD
X	106316500	106317000	0.00107334	Promoter	Sh3bgrl	0.257	0.525	Gm14869	+.6k	0.525	0.832769	Gm14869	523	0.379	0.525	Promoter Flanking Region
8	59693000	59693500	9.52e-05	IGR								Hand2	106780	0.141	0.526	Promoter Flanking Region	CVD
8	59793000	59793500	0.00236132	IGR								Hand2	6780	0.141	0.526	Promoter Flanking Region	CVD
15	82089500	82090000	0.00413891	Exon	1500009C09Rik	0.198	0.526					1500009C09Rik	-3047	0.198	0.526	TF binding site and Promoter Flanking Region and CTCF Binding Site
7	137354500	137355000	0.00518503	Intron	Fgfr2	-0.0822	0.527					Fgfr2	-14141	-0.0822	0.527	Enhancer	Obesity Diabetes CVD
11	100380500	100381000	0.00778983	Exon	Acly	0.234	0.528					Acly	4412	0.234	0.528	Promoter Flanking Region	Obesity Diabetes CVD
15	100497000	100497500	0.00609617	Intron	Bin2	0.118	0.528					Bin2	2933	0.118	0.528	Promoter
9	46160500	46161000	0.00130467	IGR								4930448E22Rik	-23004	0.293	0.531
19	40301000	40301500	0.00288614	Intron	Pdlim1	0.15	0.258					Cyp2c70	-39177	-0.131	0.531	Promoter Flanking Region
7	6225500	6226000	0.00714911	Exon	Gm6792	-0.312	0.52					Zfp667	12681	0.129	0.536
12	74742000	74742500	0.00813542	Intron	Prkch	0.101	0.538					Prkch	-56170	0.101	0.538		Obesity Diabetes CVD
12	74800000	74800500	0.00104368	Intron	Prkch	0.101	0.538					Prkch	-114170	0.101	0.538	Promoter Flanking Region	Obesity Diabetes CVD
14	65788500	65789000	0.00601689	IGR								Fzd3	58433	-0.366	0.538	TF binding site and Promoter Flanking Region and CTCF Binding Site
14	65791000	65791500	0.00307563	IGR								Fzd3	55933	-0.366	0.538	Enhancer
15	79263500	79264000	4.61e-06	Intron	Csnk1e	0.0909	0.54					Csnk1e	-3203	0.0909	0.54	Promoter Flanking Region	Obesity Diabetes CVD
9	74699500	74700000	0.00703862	Exon	Gm16551	-0.219						Gm16551	-2698	-0.219	0.541
9	74701000	74701500	0.00566182	Intron	Gm16551	-0.219	0.541					Gm16551	-4198	-0.219	0.541
10	118502000	118502500	0.0046033	IGR								Cand1	143265	0.0597	0.543	Promoter Flanking Region
3	52943500	52944000	0.00683293	Intron	Lhfp	0.065	0.544					Lhfp	-97995	0.065	0.544
11	45689000	45689500	0.00796242	Intron	Clint1	0.0473	0.545					Clint1	6899	0.0473	0.545	Enhancer
4	133623000	133623500	0.00598886	Intron	Aim1l	0.464	0.546					Aim1l	-1173	0.464	0.546	Open chromatin
9	119259500	119260000	0.00709532	IGR								Acaa1a	-1877	-0.0746	0.547	Promoter Flanking Region
11	117732000	117732500	0.00846662	Promoter & Exon	Tha1	-0.0934	0.497	Gm11725	-1k	0.548	0.844547	Gm11725	564	0.292	0.548	Promoter and CTCF Binding Site
12	108816000	108816500	0.00503253	Promoter				Tmem89	-1k	0.234	0.648054	Gm9006	35210	-0.217	0.55
11	98442000	98442500	0.00587396	IGR								Ormdl3	6682	-0.0554	0.554	Promoter	Obesity CVD
X	71500500	71501000	0.00916561	Promoter & Exon	Emd	-0.0733	0.554	Emd	+.6k	0.554	0.847451	Emd	-331	-0.0733	0.554	Promoter	Diabetes CVD
1	155601000	155601500	0.00653715	Exon	Rsel	0.0944	0.555					Rsel	-1018	0.0944	0.555	Promoter Flanking Region
8	10117500	10118000	0.00258229	IGR								Tnfsf13b	-110657	0.307	0.556		CVD
4	61892000	61892500	0.000998505	IGR								Zfp37	-22520	0.22	0.56	CTCF Binding Site
6	136099000	136099500	0.00689413	Intron	Grin2b	-0.326	0.56					Grin2b	22740	-0.326	0.56
X	97624000	97624500	0.00211252	Promoter & ExonIntron	Otud6a	-0.298	0.56	Otud6a	-1k	0.56	0.849839	Otud6a	352	-0.298	0.56
9	61126000	61126500	0.00652098	IGR								Gm10655	94000	0.41	0.561	Promoter Flanking Region and CTCF Binding Site
14	68589500	68590000	0.000940885	IGR								Dock5	-37871	0.0649	0.561		Obesity
17	24356500	24357000	0.00611919	Promoter & Exon	1600002H07Rik	-0.107	0.562					1600002H07Rik	1137	-0.107	0.562	Promoter
1	190861500	190862000	0.00656925	IGR								Kctd3	-29781	-0.064	0.565
7	148968500	148969000	0.00491414	IGR								Muc5ac	6377	0.198	0.565
5	125550000	125550500	0.00266138	Intron	Ncor2	0.073	0.571					Ncor2	-11230	0.073	0.571	Promoter Flanking Region	CVD
17	29458500	29459000	0.00782286	Intron	Pi16	0.308	0.571					Pi16	-2321	0.308	0.571
5	134942500	134943000	0.00322107	IGR								Gm16020	-3390	0.198	0.574	Promoter Flanking Region
15	13641500	13642000	0.00013824	IGR								Cdh6	-538106	0.414	0.574	Promoter Flanking Region
11	103085500	103086000	0.00463024	Exon	Map3k14	0.0908	0.579					Map3k14	-2339	0.0908	0.579	Promoter Flanking Region	Diabetes
11	94539500	94540000	0.00651221	Promoter	Gm11542	0.198	0.58	Xylt2	-1k	0.833	0.952569	Gm11542	-621	0.198	0.58	Promoter
10	120173500	120174000	0.00947109	IGR								4921513I03Rik	29330	0.198	0.582
9	48405000	48405500	0.00480097	Intron	Nnmt	0.292	0.584					Nnmt	480	0.292	0.584	Promoter Flanking Region	Obesity Diabetes CVD
1	134968500	134969000	0.00954022	Intron	Pik3c2b	0.162	0.585					Pik3c2b	-25911	0.162	0.585	Promoter Flanking Region	Diabetes CVD
4	153580500	153581000	0.00636662	Intron	Megf6	0.367	0.191					Gm13132	14150	-0.247	0.585
11	102329000	102329500	0.000246774	Exon	Itga2b	0.106	0.585					Itga2b	-487	0.106	0.585	Promoter	Obesity Diabetes CVD
10	44101500	44102000	0.00042947	IGR								Mir1929	-22018	-0.217	0.586	Promoter Flanking Region
2	167133000	167133500	0.00158606	Exon	B4galt5	-0.0942	0.587					B4galt5	-1802	-0.0942	0.587	Promoter Flanking Region
2	167146500	167147000	0.00936121	Intron	B4galt5	-0.0942	0.587					B4galt5	-7100	-0.0942	0.587
2	167184000	167184500	0.000960276	IGR								B4galt5	-9317	-0.0942	0.587	Enhancer
7	133409500	133410000	0.0021259	IGR								Sbk1	6633	0.083	0.589	Promoter Flanking Region
7	139391500	139392000	0.00933218	Intron	Fgfr2	-0.0822	0.527					Cpxm2	-45078	0.359	0.589
5	122016500	122017000	0.00927652	Exon	Aldh2	-0.0468	0.59					Aldh2	8636	-0.0468	0.59	Promoter Flanking Region	Obesity Diabetes CVD
9	63591500	63592000	0.00664221	Intron	Smad3	0.0699	0.59					Smad3	-428	0.0699	0.59	Promoter	Obesity Diabetes CVD
9	121847000	121847500	0.00129155	Promoter & Exon	1700048O20Rik	0.228	0.592	1700048O20Rik	-1k	0.582	0.865237	1700048O20Rik	253	0.228	0.592	Promoter
9	121847500	121848000	0.000408649	Promoter	1700048O20Rik	0.228	0.592	1700048O20Rik	+.6k	0.592	0.865237	1700048O20Rik	-247	0.228	0.592	Promoter
5	143559500	143560000	0.00252921	Intron	Tnrc18	0.0678	0.593					Tnrc18	2616	0.0678	0.593
10	42350500	42351000	0.00761252	Intron	Ostm1	-0.0516	0.594					Ostm1	-46856	-0.0516	0.594	Open chromatin	Diabetes
9	44815500	44816000	0.00438361	Intron	Cd3e	0.292	0.595					Cd3e	2173	0.292	0.595	Promoter	Diabetes CVD
5	76368000	76368500	0.00389701	Promoter & Exon	Kdr	0.0844	0.596	Slc52a2	-1.5k	0.537	0.838926	Kdr	6453	0.0844	0.596	Promoter Flanking Region	Obesity Diabetes CVD
8	4087000	4087500	0.00773157	Promoter				Gm16589	-1k	0.597	0.868344	Gm16589	543	0.198	0.597	Promoter
13	103456000	103456500	0.00855502	IGR								Cd180	27638	-0.118	0.601	Promoter Flanking Region
13	117781500	117782000	0.00385686	Intron	Parp8	0.13	0.602					Parp8	32823	0.13	0.602
5	68255500	68256000	0.00951081	Intron	Gm15477	0.103	0.761					Atp8a1	-16829	-0.0723	0.603	Enhancer	Obesity Diabetes
7	72928500	72929000	0.00278975	Promoter				Gm7551	-2k	0.603	0.871639	Gm7551	1527	0.293	0.603
8	123384000	123384500	0.00410877	Intron	Gm20388							Irf8	-107891	0.0971	0.609		Diabetes CVD
8	123428000	123428500	0.00547056	Intron	Gm20388							Irf8	-151891	0.0971	0.609		Diabetes CVD
X	149344500	149345000	0.00711405	Promoter	Rpl7a-ps12	0.198	0.609	Rpl7a-ps12	+.6k	0.609	0.874866	Rpl7a-ps12	339	0.198	0.609	Promoter
5	99395500	99396000	0.00959411	Exon	Prkg2	-0.244	0.61					Prkg2	275	-0.244	0.61
X	148237500	148238000	0.00937596	Exon	Huwe1	0.0769	0.614					Huwe1	286	0.0769	0.614	Promoter
4	97153000	97153500	0.00159121	IGR								Gm12696	36023	-0.0806	0.617	Enhancer
5	144236000	144236500	0.00283347	Intron	Daglb	-0.049	0.619					Daglb	-2185	-0.049	0.619
1	109402500	109403000	0.00758747	IGR								Serpinb2	5500	0.36	0.62	Promoter Flanking Region	Diabetes CVD
10	77645000	77645500	0.00954844	Exon	Pwp2	-0.0672	0.62					Pwp2	2894	-0.0672	0.62	Open chromatin
10	77660000	77660500	0.000960276	Exon	Trappc10	0.0451	0.593					Pwp2	-12106	-0.0672	0.62	Open chromatin
8	123096500	123097000	0.00943361	Exon	Gse1	0.129						Gse1	-1271	0.129	0.621	Promoter Flanking Region
17	35822000	35822500	0.00959498	Exon	Ddr1	0.0045	0.985					Gtf2h4	-11316	-0.0553	0.621
7	105225500	105226000	0.00802426	Exon	Myo7a	0.0689	0.623					Myo7a	-7613	0.0689	0.623		Diabetes CVD
8	125502000	125502500	0.00621424	Intron	Ankrd11	0.0626						Ankrd11	-3307	0.0626	0.623
15	99231500	99232000	0.00454753	Intron	Tmbim6	0.0407	0.623					Tmbim6	16	0.0407	0.623	Promoter	Diabetes CVD
4	132798000	132798500	0.000751582	Intron	Map3k6	0.196	0.624					Map3k6	-1267	0.196	0.624	Promoter	Diabetes CVD
8	65349500	65350000	0.00945891	IGR								Spock3	80306	0.198	0.625
17	74161000	74161500	0.00238377	Intron	Ehd3	0.071	0.628					Ehd3	-6819	0.071	0.628	Promoter
8	83142500	83143000	0.00631764	Intron	Frem3	-0.348	0.629					Frem3	-7521	-0.348	0.629
10	79756000	79756500	0.000171677	Exon	Rps15	-0.064	0.629					Rps15	-610	-0.064	0.629	Promoter
4	32663000	32663500	0.00280327	Intron	Bach2	-0.137	0.63					Bach2	-1094	-0.137	0.63		Obesity Diabetes
10	127092000	127092500	0.00316298	Exon	Stat6	0.0424	0.63					Stat6	1817	0.0424	0.63		Diabetes CVD
17	34769500	34770000	0.00700064	Exon	Prrt1	-0.338	0.633					Prrt1	-1151	-0.338	0.633	Promoter	Obesity Diabetes
18	56835500	56836000	0.00369786	IGR								Lmnb1	31967	-0.0667	0.634	Promoter Flanking Region	Diabetes CVD
18	56838000	56838500	0.00336113	IGR								Lmnb1	29467	-0.0667	0.634	Enhancer	Diabetes CVD
14	66378500	66379000	0.00576809	Exon	Scara5	-0.501	0.558					Pbk	46174	0.412	0.635	Promoter Flanking Region
14	66400500	66401000	0.00822953	IGR								Pbk	24174	0.412	0.635	Promoter Flanking Region
4	44136000	44136500	8.31e-05	Exon	Gm12504	-0.305	0.636					Gm12504	110	-0.305	0.636
2	32196000	32196500	0.00108201	Exon	Dnm1	0.54	0.272					Ciz1	11847	-0.0495	0.639
7	105294500	105295000	0.00833991	Promoter	Capn5	0.00641	0.961	Omp	-1k	0.641	0.888332	Omp	-488	-0.235	0.641	Enhancer	Diabetes CVD
1	137939500	137940000	0.000222969	IGR								Tmem9	-9669	-0.0551	0.643
2	164223000	164223500	4.47e-06	Exon	Matn4	0.681	0.332					Rbpjl	5641	0.211	0.643
3	145140000	145140500	0.00229404	Intron	Col24a1	-0.196	0.643					Col24a1	38332	-0.196	0.643	Promoter Flanking Region	Diabetes CVD
12	76980500	76981000	0.00158606	Intron	Syne2	-0.12	0.643					Syne2	-26783	-0.12	0.643	Promoter Flanking Region	CVD
13	93503500	93504000	0.00115744	IGR								Thbs4	41429	0.198	0.643	Promoter Flanking Region and CTCF Binding Site and Enhancer	Diabetes CVD
17	45625500	45626000	0.00139538	IGR								Spats1	-13613	0.198	0.643	Promoter Flanking Region
12	109479000	109479500	0.00605199	Intron	Ccdc85c	0.0584	0.644					Ccdc85c	34627	0.0584	0.644	Promoter Flanking Region
16	90334000	90334500	0.00219455	IGR								Scaf4	-49330	-0.0511	0.644	Promoter Flanking Region
2	163798000	163798500	0.00680563	IGR								Ywhab	22696	0.036	0.645
2	69964500	69965000	0.00296743	Exon	Myo3b	0.198	0.646					Myo3b	-30145	0.198	0.646	CTCF Binding Site and Promoter Flanking Region	CVD
8	122157000	122157500	0.00864057	Exon	Kcng4	0.299	0.649					Kcng4	2246	0.299	0.649
1	181025500	181026000	0.00760788	Intron	Smyd3	-0.0639	0.65					Smyd3	-106024	-0.0639	0.65
11	101581500	101582000	0.000778612	IGR								Dhx8	12733	-0.0489	0.651	Promoter Flanking Region
11	104547000	104547500	0.00845874	Promoter	Gm11639	-0.217	0.662	Gm11639	-1k	0.662	0.897934	Gm11639	21	-0.217	0.662
1	40462000	40462500	0.00791644	IGR								Il1rl1	24415	0.198	0.664	Promoter Flanking Region and Enhancer	Obesity CVD
11	88049000	88049500	0.000185544	Promoter				Nmb	+.6k	0.475	0.808214	Mrps23	-31054	0.305	0.667	Promoter Flanking Region
2	173616000	173616500	0.000932323	IGR								Vapb	-22299	-0.0322	0.668	Promoter Flanking Region
1	135349000	135349500	0.00773157	Promoter				Cox6a2	+.6k	0.552	0.846279	Sox13	-28046	-0.0571	0.67	Promoter Flanking Region	CVD
19	7496000	7496500	2.74e-05	Exon	2700081O15Rik	0.0624	0.671					2700081O15Rik	-482	0.0624	0.671	Promoter
6	126688500	126689000	0.00883437	Exon	Kc6	-0.226						Kc6	1669	-0.226	0.672
11	75255000	75255500	0.00868189	Promoter & Exon	Wdr81	0.101	0.365	Serpinf2	-2k	0.673	0.90281	Serpinf2	-1907	-0.0426	0.673	Promoter Flanking Region	Diabetes CVD
5	135751000	135751500	0.00718755	IGR								Fzd9	-23900	0.281	0.679	Promoter Flanking Region
2	113280000	113280500	0.000502569	Intron	Fmn1	0.126	0.0541					Fmn1	1221	0.126	0.684	Promoter
7	151845500	151846000	0.00171104	Intron	Ano1	0.101	0.684					Ano1	9782	0.101	0.684		Diabetes CVD
18	72416000	72416500	0.00628454	Intron	Dcc	-0.252	0.685					Dcc	94671	-0.252	0.685		Diabetes CVD
7	19663000	19663500	0.00906317	Exon	Dmwd	0.0418	0.686					Dmwd	342	0.0418	0.686	Promoter
2	79945500	79946000	0.0091442	Intron	Pde1a	0.063	0.687					Pde1a	23491	0.063	0.687		Diabetes CVD
7	74012000	74012500	0.00508449	Intron	Adamts17	0.219	0.687					Adamts17	-17407	0.219	0.687	Enhancer and Promoter Flanking Region and CTCF Binding Site	Diabetes CVD
11	58661000	58661500	0.00863563	Promoter	Gm12258	-0.139	0.688	Gm12258	+.6k	0.688	0.910145	Gm12258	-282	-0.139	0.688	Promoter
1	122073000	122073500	0.00690842	Intron	3110009E18Rik	0.105	0.689					3110009E18Rik	-15943	0.105	0.689	Promoter Flanking Region
15	87414500	87415000	0.00895819	Intron	Fam19a5	-0.102	0.69					Fam19a5	-39596	-0.102	0.69	Open chromatin
7	52895000	52895500	0.00608641	Promoter & Exon	Mamstr	-0.21	0.691	Mamstr	-1k	0.691	0.911776	Mamstr	347	-0.21	0.691	Promoter
5	130535000	130535500	0.00197505	Intron	Crcp	-0.254	0.0382					Tpst1	14196	0.0482	0.692	Promoter Flanking Region	Obesity Diabetes
1	90101500	90102000	0.00955996	Promoter & Exon	Djb3	0.319	0.63	Djb3	+.6k	0.693	0.91235	Djb3	823	0.319	0.693	Promoter
12	113074500	113075000	0.00414544	Intron	Ppp1r13b	0.0641	0.693					Ppp1r13b	8689	0.0641	0.693
3	53347500	53348000	0.00950238	Intron	Frem2	-0.324	0.694					Frem2	656	-0.324	0.694
4	140656500	140657000	0.00613844	Intron	Spata21	-0.252	0.694					Spata21	-12252	-0.252	0.694
X	8777000	8777500	0.00421596	Promoter & Exon	Lancl3	0.241	0.695	Lancl3	-1k	0.695	0.913213	Lancl3	28	0.241	0.695	Promoter
1	173170500	173171000	0.00145426	Intron	Ndufs2	-0.0334	0.696					Ndufs2	-314	-0.0334	0.696	Promoter	Diabetes CVD
5	147459500	147460000	0.00655165	IGR								Gpr12	-62685	-0.108	0.697
1	194616000	194616500	0.00369786	IGR								Hhat	-18587	0.0663	0.698
18	81197000	81197500	0.000291154	IGR								Sall3	-13683	-0.166	0.699
1	20948500	20949000	0.00783225	Intron	Efhc1	0.246	0.7					Efhc1	-6731	0.246	0.7
10	119945000	119945500	0.00373492	IGR								Hmga2	-31475	0.249	0.7		Obesity Diabetes CVD
4	129140500	129141000	0.00674227	Intron	Bsdc1	0.0341	0.701					Bsdc1	1286	0.0341	0.701	Promoter
15	51503500	51504000	0.00177332	IGR								Eif3h	193510	-0.0413	0.702	Enhancer
15	51562000	51562500	0.0010731	IGR								Eif3h	135010	-0.0413	0.702	Promoter Flanking Region
10	116855000	116855500	1.72e-05	IGR								Cpsf6	-37929	-0.0462	0.704	Promoter Flanking Region
10	116871500	116872000	0.00664577	IGR								Cpsf6	-54429	-0.0462	0.704	Promoter Flanking Region
11	101029500	101030000	0.00991943	Promoter & Exon	Plekhh3	0.0467	0.704	Cntp1	-2k	0.147	0.648054	Plekhh3	2168	0.0467	0.704	Promoter
8	124087000	124087500	0.00678596	Intron	Fbxo31	0.104						Fbxo31	-12135	0.104	0.705	Promoter Flanking Region
4	139756000	139756500	0.00567632	Intron	Igsf21	0.292	0.706					Igsf21	46699	0.292	0.706		Diabetes
10	61124500	61125000	0.00132718	Intron	Ppa1	-0.0431	0.706					Ppa1	936	-0.0431	0.706	Promoter Flanking Region
5	21515000	21515500	0.00947347	Intron	Reln	0.0969	0.708					Reln	1082	0.0969	0.708	Promoter Flanking Region
10	79988500	79989000	0.00651221	Exon	Atp8b3	-0.247	0.708					Atp8b3	13335	-0.247	0.708	Promoter Flanking Region
5	115149500	115150000	0.00509021	IGR								Tchp	8269	0.0927	0.709	Promoter Flanking Region
5	117726000	117726500	0.00349311	IGR								Pebp1	11534	-0.0432	0.709	Enhancer	Diabetes CVD
13	98397500	98398000	0.00493459	IGR								5330416C01Rik	115576	-0.233	0.713
16	22729500	22730000	0.00153208	IGR								Dgkg	-72206	0.262	0.713	Promoter Flanking Region	Obesity Diabetes
15	98541000	98541500	7.24e-05	Intron	Ccdc65	0.21	0.716					Ccdc65	-2375	0.21	0.716	Promoter Flanking Region and TF binding site and CTCF Binding Site
1	60965500	60966000	0.00697216	Exon	Ctla4	-0.229	0.718					Ctla4	369	-0.229	0.718	Promoter	Obesity Diabetes CVD
9	114645500	114646000	0.00550041	Intron	Cmtm6	-0.0491	0.719					Cmtm6	-5179	-0.0491	0.719	Promoter Flanking Region
11	80304500	80305000	0.00383559	Intron	Myo1d	0.23	0.0568					Cdk5r1	-13942	0.162	0.719	Promoter Flanking Region	Diabetes CVD
1	193173500	193174000	0.000211862	Exon	Tmem206	-0.084	0.72					Tmem206	-23672	-0.084	0.72	Promoter Flanking Region
10	26519000	26519500	0.000776275	Intron	Arhgap18	0.0413	0.72					Arhgap18	23408	0.0413	0.72	Promoter Flanking Region
15	54751000	54751500	0.00612038	Promoter & Exon	Enpp2	0.0448	0.72	Enpp2	+.6k	0.72	0.925042	Enpp2	516	0.0448	0.72	Promoter
10	110974500	110975000	0.00521291	IGR								Phlda1	-31158	0.141	0.721	Promoter Flanking Region
8	16057500	16058000	0.00192483	Intron	Csmd1	-0.229	0.722					Csmd1	-72688	-0.229	0.722	Enhancer	CVD
3	152184000	152184500	0.0014459	Intron	Ak5	0.258	0.737					Zzz3	-63619	-0.0385	0.723		Obesity
11	12343000	12343500	0.00631228	Intron	Cobl	0.0629	0.724					Cobl	21755	0.0629	0.724	Enhancer	Diabetes
15	27639000	27639500	0.00402856	IGR								Fam105a	-27738	0.0945	0.724	Enhancer
7	121435000	121435500	0.0039359	IGR								Psma1	-15368	-0.0324	0.725	Promoter Flanking Region
2	5798000	5798500	0.00115744	Promoter & Exon	Sec61a2	-0.0898	0.726	Myl7	+.6k	0.645	0.889397	Sec61a2	70	-0.0898	0.726	Open chromatin	CVD
10	90650000	90650500	0.00963066	IGR								Tmpo	-15241	-0.0353	0.727	Promoter Flanking Region	Diabetes CVD
11	60290500	60291000	0.00927652	Exon	Myo15	0.188	0.727					Myo15	2917	0.188	0.727
11	60292000	60292500	0.00152273	Exon	Myo15	0.188	0.727					Myo15	1417	0.188	0.727
15	25294500	25295000	0.00620041	Exon	Basp1	0.0873	0.728					Basp1	49019	0.0873	0.728	Promoter Flanking Region
17	46833000	46833500	0.00897045	Intron	Ppp2r5d	0.0282	0.728					Ppp2r5d	8951	0.0282	0.728
15	84462500	84463000	0.00638997	IGR								Prr5	37550	0.058	0.729	CTCF Binding Site
4	98867000	98867500	0.00295938	Intron	Atg4c	0.0295	0.73					Atg4c	-6375	0.0295	0.73	Promoter Flanking Region	Diabetes CVD
10	59326000	59326500	0.00978564	Exon	Micu1	0.03	0.733					Micu1	-1734	0.03	0.733	Promoter Flanking Region
1	192772500	192773000	0.00654911	Exon	Vash2	0.617	0.421					Angel2	-11369	0.0336	0.734	Promoter Flanking Region
10	21643000	21643500	0.00173759	Intron	Sgk1	0.0774	0.737					Sgk1	5276	0.0774	0.737	Promoter Flanking Region	Obesity Diabetes CVD
17	25802500	25803000	0.00630511	IGR								Lmf1	-10140	0.0321	0.739
1	90505000	90505500	0.00250991	IGR								Arl4c	93451	0.0558	0.742		CVD
1	90703000	90703500	0.00791644	IGR								Arl4c	-104204	0.0558	0.742	Open chromatin	CVD
2	154334000	154334500	0.00382334	Promoter	Cbfa2t2	0.0384	0.742	Hes5	-1.5k	0.285	0.668037	Cbfa2t2	2272	0.0384	0.742
12	99508500	99509000	1.41e-06	Intron	Gpr65	0.0895	0.743					Gpr65	-1655	0.0895	0.743	Promoter
13	48738000	48738500	0.00985067	IGR								Ptpdc1	-16967	-0.0754	0.743
15	77834500	77835000	0.000291154	Intron	Cacng2	0.432	0.239					Eif3d	-33246	0.0304	0.745	Promoter Flanking Region
9	61750500	61751000	0.00655165	IGR								Rplp1	11845	-0.0386	0.746	Promoter Flanking Region
10	17352500	17353000	0.00478228	IGR								Cited2	90534	-0.0536	0.746	Promoter Flanking Region	Obesity CVD
1	137024500	137025000	0.00651221	IGR								Ptpn7	4802	-0.159	0.748	Promoter
7	89007500	89008000	0.00904	Exon	Tm6sf1	-0.0711	0.748					Tm6sf1	73	-0.0711	0.748	Promoter
15	66923500	66924000	0.00252457	IGR								St3gal1	21865	-0.0547	0.749	Promoter Flanking Region
1	155425000	155425500	0.000325217	IGR								Npl	-28156	-0.137	0.751
8	129998000	129998500	0.00176977	Exon	Pard3	0.0276	0.755					Pard3	-26354	0.0276	0.755		Obesity Diabetes CVD
X	19637500	19638000	0.00731914	Exon	Chst7	0.0704	0.756					Chst7	-814	0.0704	0.756	Promoter
4	103387500	103388000	0.00173246	Intron	Dab1	-0.154	0.757					Dab1	-95230	-0.154	0.757		Obesity Diabetes CVD
7	27496000	27496500	0.0064923	IGR								Cyp2b23	-24544	-0.135	0.757
11	78008500	78009000	1.63e-09	Intron	Proca1	0.109	0.757					Proca1	-264	0.109	0.757	Promoter
16	25018000	25018500	0.00802844	IGR								A230028O05Rik	41725	-0.25	0.757
2	31934500	31935000	0.00141837	Promoter	Fam78a	0.0596	0.758	Pigz	+.6k	0.753	0.93661	Fam78a	372	0.0596	0.758	Promoter
13	44722000	44722500	0.00296743	IGR								Jarid2	102843	0.0352	0.758	Promoter Flanking Region
19	47568000	47568500	0.00860356	IGR								Obfc1	15263	0.0538	0.758	Promoter Flanking Region	Diabetes CVD
4	154742500	154743000	0.00892533	IGR								Prkcz	-7030	0.034	0.76	Promoter Flanking Region and CTCF Binding Site	Diabetes CVD
16	94970000	94970500	0.00454753	IGR								Dyrk1a	-79497	0.0308	0.76
17	84262500	84263000	0.00316298	IGR								C430042M11Rik	-8767	-0.233	0.76	Promoter Flanking Region
6	72643500	72644000	0.00697216	Intron	Tcf7l1	-0.106	0.508					Gm15402	5708	0.103	0.761	Promoter Flanking Region
8	48277000	48277500	0.00382176	Exon	Stox2	0.0803	0.763					Stox2	97756	0.0803	0.763	Promoter Flanking Region
8	48412000	48412500	0.00917305	Intron	Stox2	0.0803	0.763					Stox2	25702	0.0803	0.763
11	96152500	96153000	0.00507527	Promoter & Exon	0610040B09Rik			Hoxb6	-1.5k	0.765	0.937755	Hoxb6	1290	-0.25	0.765	Promoter Flanking Region and Promoter
11	114751500	114752000	0.00802426	Promoter & Exon	Cd300a	0.0476	0.765	Cd300a	+.6k	0.765	0.937755	Cd300a	108	0.0476	0.765	Promoter
18	77836500	77837000	0.00279272	Intron	8030462N17Rik	0.0311	0.821					Rnf165	-32625	-0.14	0.766
10	3366500	3367000	0.000625439	ExonIntron	Ipcef1	0.142						Ipcef1	-273	0.142	0.768	Promoter	Diabetes CVD
1	65407500	65408000	0.00278975	Promoter	Pth2r	-0.224	0.769	Scn3a	-2k	0.363	0.724011	Pth2r	-49669	-0.224	0.769
14	48188500	48189000	0.00636473	Promoter				Atg14	-1k	0.769	0.939219	Atg14	-391	0.0307	0.769	Promoter
4	120522000	120522500	0.00457409	IGR								Rims3	5421	0.0524	0.772
16	65662000	65662500	0.00790783	IGR								Chmp2b	-99058	-0.0259	0.775
5	148888000	148888500	0.00586845	Exon	Mtus2	0.106	0.776					Mtus2	6464	0.106	0.776
5	149068000	149068500	0.000202134	Intron	Mtus2	0.106	0.776					Mtus2	8793	0.106	0.776
19	56900500	56901000	0.000778612	Promoter & Exon	Tdrd1	0.103	0.777	Tdrd1	-1k	0.777	0.941615	Tdrd1	199	0.103	0.777
5	99453500	99454000	0.00558545	Exon	Prkg2	-0.244	0.61					Gm3470	-2041	-0.193	0.78
7	19757500	19758000	0.00790763	IGR								Eml2	4270	-0.0352	0.78
16	91937500	91938000	0.00364939	Intron	D430001F17Rik	0.432	0.258					Atp5o	-5568	-0.026	0.78	Promoter Flanking Region and Enhancer	Diabetes
10	38936000	38936500	0.00233151	IGR								Wisp3	-52400	-0.178	0.782	Open chromatin
1	75606000	75606500	0.00969555	IGR								Gm15182	15229	0.103	0.783
10	80717000	80717500	0.00342145	Intron	Matk	-0.0988	0.783					Matk	-1320	-0.0988	0.783		Obesity
3	53296500	53297000	0.0092524	Intron	Stoml3	0.103	0.786					Stoml3	-3851	0.103	0.786
11	107248000	107248500	0.00754103	Promoter	Pitpnc1	0.196	0.786	Gm11712	-1k	0.786	0.944449	Gm11712	297	-0.135	0.786	Promoter Flanking Region
14	32217000	32217500	0.00308939	Intron	Sh3bp5	-0.022	0.787					Sh3bp5	3571	-0.022	0.787	Promoter
4	126889000	126889500	0.00021971	Intron	Dlgap3	0.197	0.788					Dlgap3	-8450	0.197	0.788	Promoter Flanking Region
10	119600500	119601000	0.00636473	Intron	Irak3	0.073	0.788					Irak3	6934	0.073	0.788		Diabetes CVD
13	42642000	42642500	0.0086184	IGR								Phactr1	133992	0.0741	0.79		Obesity Diabetes CVD
10	4831500	4832000	0.00208058	Intron	Syne1	-0.0543	0.794					Syne1	-26973	-0.0543	0.794	Enhancer	CVD
10	75832500	75833000	0.00135744	Exon	Pcnt	0.0836	0.555					Dip2a	-24464	0.0419	0.794
5	67273500	67274000	0.00883803	Intron	Limch1	0.339	0.227					Gm6517	8103	-0.135	0.795	Enhancer
19	44012500	44013000	0.00959411	IGR								n-R5s21	-5694	0.103	0.795	Promoter
11	69669000	69669500	0.0045516	Exon	Tnk1	-0.189	0.796					Tnk1	104	-0.189	0.796	CTCF Binding Site and Promoter Flanking Region
10	119838500	119839000	0.00908034	Intron	Hmga2	0.249	0.7					9230105E05Rik	-11921	-0.114	0.798	Enhancer
14	63860000	63860500	0.00806603	Exon	Gata4	0.0353	0.799					Gata4	4085	0.0353	0.799		Obesity Diabetes CVD
14	63860500	63861000	0.000336456	Intron	Gata4	0.0353	0.799					Gata4	3585	0.0353	0.799		Obesity Diabetes CVD
14	63882000	63882500	0.00630084	Intron	Gata4	0.0353	0.799					Gata4	7961	0.0353	0.799	Promoter Flanking Region	Obesity Diabetes CVD
11	43262500	43263000	0.00228362	IGR								Slu7	-7591	0.0195	0.8
13	93864000	93864500	0.00447186	Exon	Cmya5	0.175	0.809					Cmya5	50679	0.175	0.809	Promoter Flanking Region	CVD
17	27495500	27496000	0.00223305	IGR								Gm10505	-16095	-0.114	0.809	Enhancer
17	27524000	27524500	8.59e-11	IGR								Gm10505	-44595	-0.114	0.809
5	134223000	134223500	0.00313772	IGR								Gm10051	-272007	0.0908	0.811
19	5052000	5052500	0.00927638	Promoter & Exon	Rin1	0.123	0.813	Emid1	+.6k	0.148	0.648054	Rin1	-1192	0.123	0.813
19	5052500	5053000	0.00573103	Promoter & Exon	Rin1	0.123	0.813	Emid1	-1k	0.148	0.648054	Rin1	-1692	0.123	0.813
1	184280000	184280500	5.11e-05	IGR								Fbxo28	-8263	-0.0256	0.814	TF binding site
1	183056500	183057000	0.00281422	Intron	Nvl	0.0271	0.816					Nvl	17788	0.0271	0.816		CVD
5	137795000	137795500	0.00685594	Exon	Ephb4	0.0228	0.817					Ephb4	-3259	0.0228	0.817	Promoter Flanking Region	CVD
18	20831500	20832000	0.00611919	Intron	Ttr	-0.0988	0.406					Gm16090	-7739	0.168	0.817
8	109973000	109973500	0.00066864	Intron	Wwp2	0.0533	0.592					Rps26-ps1	-9537	0.0299	0.819	Promoter Flanking Region
X	91368500	91369000	0.00661165	Promoter & Exon	Zfx	0.0275	0.82	Zfx	+.6k	0.82	0.950306	Zfx	-29	0.0275	0.82	Promoter
1	122453500	122454000	0.00608978	IGR								En1	45495	0.0783	0.821	Enhancer	Diabetes CVD
2	163758000	163758500	0.00491273	IGR								Rims4	-13581	0.093	0.821
2	163773500	163774000	0.00636958	IGR								Rims4	-29081	0.093	0.821
18	77859000	77859500	0.0010731	Intron	8030462N17Rik	0.0311	0.821					8030462N17Rik	53995	0.0311	0.821
5	149518500	149519000	0.000240634	IGR								2210417A02Rik	34916	-0.0854	0.822	Promoter Flanking Region
12	70258500	70259000	0.00885684	Promoter & Exon	Rps29	0.101	0.822	AC099934.1	-2k			Rps29	1541	0.101	0.822	Promoter
5	147549000	147549500	0.00278975	Exon	Usp12	-0.0202	0.825					Usp12	21024	-0.0202	0.825
6	88495500	88496000	0.00165595	IGR								Sec61a1	-26601	-0.0266	0.825	Promoter Flanking Region
11	4161000	4161500	0.009223	Intron	Lif	0.161	0.828					Lif	-3440	0.161	0.828	Promoter Flanking Region and CTCF Binding Site	Obesity Diabetes CVD
17	80547500	80548000	0.00503253	Intron	Galm	0.0181	0.828					Galm	-3008	0.0181	0.828	Promoter Flanking Region
9	106115000	106115500	0.00166746	Exon	Twf2	-0.04	0.83					Twf2	-9561	-0.04	0.83	Promoter Flanking Region	Diabetes CVD
11	72267500	72268000	0.00610663	Exon	Spns2	-0.0335	0.83					Spns2	120	-0.0335	0.83	Promoter Flanking Region
11	100941000	100941500	0.00485337	Exon	Hsd17b1	-0.122	0.831					Hsd17b1	-1275	-0.122	0.831		Obesity Diabetes
16	49770500	49771000	0.00254352	Intron	Gm15518	-0.0864	0.831					Gm15518	28483	-0.0864	0.831	Promoter Flanking Region
7	90716500	90717000	0.00378167	IGR								Tmc3	16937	-0.062	0.832	CTCF Binding Site and Promoter Flanking Region
1	36838500	36839000	0.00998907	Intron	Zap70	-0.0565	0.833					Zap70	-2653	-0.0565	0.833	Promoter Flanking Region	Diabetes
11	75076500	75077000	0.00660032	Intron	Rtn4rl1	0.0304	0.839					Rtn4rl1	-69215	0.0304	0.839	Enhancer
3	95321500	95322000	0.00620169	IGR								Ctss	9208	0.0374	0.84	CTCF Binding Site and Promoter Flanking Region	Obesity Diabetes CVD
11	115738500	115739000	0.00219455	Intron	Myo15b	0.0781	0.841					Myo15b	330	0.0781	0.841	Promoter
11	52576000	52576500	0.00289526	Promoter				Fstl4	-2k	0.842	0.953577	Fstl4	2136	-0.162	0.842		Obesity Diabetes CVD
11	76912000	76912500	0.00241917	Intron	Efcab5	0.153	0.843					Efcab5	4564	0.153	0.843	Promoter Flanking Region
15	97524000	97524500	0.00891942	Intron	Rpap3	-0.0209	0.845					Rpap3	12253	-0.0209	0.845
7	29998000	29998500	0.00577513	Promoter	Catsperg1	0.136	0.846	Catsperg1	+.6k	0.846	0.953577	Catsperg1	1001	0.136	0.846
2	169249500	169250000	0.00284781	IGR								4930529I22Rik	-18550	0.0675	0.847	Enhancer
11	50553000	50553500	0.00290291	Intron	Adamts2	0.568	0.000637					Gm12200	-13954	0.0675	0.847	Promoter Flanking Region
9	26529000	26529500	0.000171677	IGR								B3gat1	12313	0.0783	0.851	Open chromatin
6	97255000	97255500	0.000325217	Exon	Frmd4b	0.0352	0.853					Frmd4b	3679	0.0352	0.853	Promoter Flanking Region	Diabetes CVD
6	97271500	97272000	0.00863916	Intron	Frmd4b	0.0352	0.853					Frmd4b	2634	0.0352	0.853	Promoter Flanking Region	Diabetes CVD
1	159428000	159428500	0.00521291	Exon	Gm15486	0.527	0.194					Sec16b	8859	-0.0156	0.855		Obesity Diabetes CVD
2	19944500	19945000	0.00316298	Intron	Etl4	0.128	0.342					Gm13360	15021	0.0783	0.856
15	93622500	93623000	0.00342828	IGR								Prickle1	-196178	-0.0314	0.857		Diabetes CVD
15	93762000	93762500	0.00526196	IGR								Prickle1	-335678	-0.0314	0.857		Diabetes CVD
18	36174500	36175000	0.000246774	IGR								Psd2	-27827	0.0783	0.857
X	70646500	70647000	0.0020372	IGR								Zfp92	9935	0.0783	0.857
10	41683500	41684000	5.68e-05	Exon	Armc2	0.134	0.858					Armc2	12428	0.134	0.858	Promoter Flanking Region	Diabetes
17	9063500	9064000	0.0061683	Intron	Pde10a	-0.0411	0.859					Pde10a	9791	-0.0411	0.859	Promoter Flanking Region	Obesity Diabetes CVD
10	93894500	93895000	0.00557406	Intron	Tmcc3	0.326	0.00729					Gm16155	-22864	0.0675	0.863	Promoter Flanking Region
17	7387000	7387500	0.00675934	Promoter	Rps6ka2	0.0473	0.863	Gm16899	+.6k			Rps6ka2	-12536	0.0473	0.863		Diabetes
17	7387500	7388000	0.00669661	Intron	Rps6ka2	0.0473	0.863					Rps6ka2	-13036	0.0473	0.863		Diabetes
8	98075500	98076000	0.00612038	Intron	Ccdc113	0.0675	0.864					Ccdc113	-17500	0.0675	0.864
9	30235000	30235500	0.00980193	Promoter & Exon	Snx19	0.0136	0.865	Snx19	+.6k	0.865	0.957188	Snx19	-86	0.0136	0.865	Promoter	Diabetes CVD
9	30295000	30295500	0.00672408	IGR								Snx19	-60086	0.0136	0.865		Diabetes CVD
11	103261500	103262000	0.00612038	Intron	Plekhm1	0.017	0.865					Plekhm1	12478	0.017	0.865	Promoter Flanking Region
11	103317500	103318000	0.00811735	Exon	Lrrc37a							Plekhm1	-43522	0.017	0.865
3	152959500	152960000	0.000693291	Exon	St6galc3	-0.211	0.578					St6galc5	-314290	0.0723	0.869	Enhancer
11	105026000	105026500	0.00910554	Exon	Gm11620	-0.11	0.87					Gm11620	1934	-0.11	0.87
11	105026500	105027000	0.00609751	Exon	Gm11620	-0.11	0.87					Gm11620	1434	-0.11	0.87
11	105027500	105028000	0.00417443	Promoter	Gm11620	-0.11	0.87	Gm11620	+.6k	0.87	0.959041	Gm11620	434	-0.11	0.87
12	107337000	107337500	0.000267771	IGR								Vrk1	-88527	0.0248	0.871
8	48013500	48014000	0.00630084	IGR								Enpp6	58779	-0.0837	0.873	Promoter Flanking Region
11	98840000	98840500	0.00305003	IGR								Gjd3	4330	0.0833	0.874
11	55035000	55035500	0.00755711	Exon	Slc36a1	-0.0205	0.876					Slc36a1	-7703	-0.0205	0.876	Promoter Flanking Region
9	106578500	106579000	0.00927652	Intron	Tex264	-0.015	0.877					Tex264	9498	-0.015	0.877	Promoter Flanking Region
3	82885000	82885500	0.000803325	IGR								Plrg1	-12105	-0.0153	0.879	CTCF Binding Site and Promoter Flanking Region
4	116944500	116945000	0.00463328	Exon	Rnf220	-0.145	0.112					Tmem53	-6143	0.0169	0.88	Promoter Flanking Region
8	73293000	73293500	0.0060463	Promoter & Exon	Pik3r2	0.0139	0.881	Ifi30	-2k	0.268	0.659113	Pik3r2	287	0.0139	0.881	Promoter
11	69857500	69858000	0.00545451	Exon	Dlg4	-0.0446	0.881					Dlg4	199	-0.0446	0.881		Diabetes CVD
11	45836500	45837000	0.00166509	IGR								Gm12165	13442	-0.0839	0.883
17	23747000	23747500	0.00672408	Exon	Zscan10	0.0675	0.883					Zscan10	-2543	0.0675	0.883	Promoter Flanking Region
15	65723500	65724000	0.00832886	Exon	Oc90	0.0783	0.884					Oc90	500	0.0783	0.884
2	5004500	5005000	1.21e-07	IGR								Optn	-19403	-0.0131	0.885
11	5412500	5413000	0.00679835	IGR								Xbp1	8162	-0.0265	0.885	Promoter Flanking Region	Obesity Diabetes CVD
8	128578500	128579000	0.00268166	IGR								Kcnk1	-59498	-0.0745	0.889		Diabetes CVD
9	118981000	118981500	0.00620169	Exon	Plcd1	0.561	0.154					Vill	-8400	-0.0578	0.894
1	154899500	154900000	0.00369786	Intron	Nmt2	0.0482	0.896					Nmt2	-97269	0.0482	0.896		Diabetes CVD
12	25178000	25178500	0.000375883	Promoter	Gm16372	-0.0843	0.899	Gm16372	+.6k	0.899	0.967684	Gm16372	521	-0.0843	0.899	Promoter
17	32204000	32204500	0.00760723	IGR								Rrp1b	-7887	-0.0177	0.902	Promoter Flanking Region
6	5011500	5012000	0.00985067	Promoter	Ppp1r9a	-0.0215	0.903	U2af2	-2k	0.46	0.798248	Ppp1r9a	49159	-0.0215	0.903		Diabetes CVD
1	82284000	82284500	0.00890707	Exon	Irs1	-0.032	0.906					Irs1	3991	-0.032	0.906	Promoter	Obesity Diabetes CVD
6	113231000	113231500	0.00166509	Promoter & Exon	Mtmr14	0.0227	0.809	Cpne9	-1.5k	0.906	0.970366	Cpne9	1301	0.0723	0.906		Diabetes CVD
10	111433500	111434000	0.00660032	Exon	Glipr1	-0.0437	0.907					Glipr1	-629	-0.0437	0.907	Promoter	Obesity Diabetes CVD
8	126807500	126808000	0.00818795	Intron	Galnt2	0.0247						Galnt2	11503	0.0247	0.908	Promoter Flanking Region	Obesity Diabetes CVD
10	126650500	126651000	1.98e-05	Promoter				Pip4k2c	-2k	0.908	0.970715	Pip4k2c	-1822	-0.00926	0.908	Open chromatin
5	144456500	144457000	0.00371148	Intron	Cyth3	0.0961	0.454					Usp42	19982	0.0133	0.91
15	79032000	79032500	0.00777658	Intron	Gm10863	0.0792	0.91					Gm10863	7741	0.0792	0.91	Enhancer
5	129552000	129552500	0.002279	IGR								Ran	-25853	0.01	0.914	Open chromatin
1	21240000	21240500	0.0016987	Intron	Gsta3	0.0189	0.915					Gsta3	-9290	0.0189	0.915	Promoter Flanking Region	Obesity CVD
6	87433500	87434000	0.00863387	Intron	Arhgap25	0.0203	0.917					Arhgap25	12808	0.0203	0.917		CVD
10	76798000	76798500	0.00992632	Intron	Adarb1	-0.0112	0.917					Adarb1	4921	-0.0112	0.917		Obesity CVD
10	93534500	93535000	0.00672408	Intron	Fgd6	-0.0119	0.917					Fgd6	787	-0.0119	0.917	Promoter Flanking Region	CVD
2	35991000	35991500	0.00732017	Promoter	Rbm18	0.0143	0.887	Mrrf	-1k	0.919	0.974674	Mrrf	909	0.0087	0.919	Promoter
2	178406000	178406500	0.00248569	IGR								Cdh26	-210665	-0.0672	0.92
11	35612500	35613000	0.00236369	Promoter				Fbll1	-1k	0.922	0.974674	Fbll1	-114	0.036	0.922	Open chromatin
2	51075000	51075500	7.54e-07	IGR								Gm13500	12507	0.036	0.925
2	167924000	167924500	0.00162952	Exon	Pard6b	0.0123	0.926					Pard6b	-17496	0.0123	0.926	Promoter Flanking Region
17	23878500	23879000	0.00538999	Promoter & Exon	Kremen2	-0.329	0.451	Paqr4	-1.5k	0.983	0.975155	Paqr4	-1203	0.0158	0.926
6	137653000	137653500	0.000155233	IGR								Strap	30599	-0.00821	0.927	Promoter Flanking Region
1	191697500	191698000	0.00689648	Exon	Ptpn14	0.396	0.03					Smyd2	8751	0.00867	0.928	Promoter Flanking Region
10	94699000	94699500	0.00667602	Intron	Cradd	0.00963	0.928					Cradd	87321	0.00963	0.928	Promoter Flanking Region	Diabetes
11	98890500	98891000	0.00389701	IGR								Top2a	-4997	0.0412	0.928		CVD
X	8850000	8850500	0.000715057	Promoter & Exon	Xk	-0.0134	0.928	Xk	+.6k	0.928	0.975155	Xk	-118	-0.0134	0.928	Promoter
10	62623500	62624000	0.0051721	Intron	Mypn	0.0531	0.93					Mypn	43200	0.0531	0.93
10	62630500	62631000	0.000841889	Intron	Mypn	0.0531	0.93					Mypn	36200	0.0531	0.93
9	79636500	79637000	0.00557406	Intron	Tmem30a	-0.0083	0.932					Tmem30a	4737	-0.0083	0.932	Promoter Flanking Region
15	31157000	31157500	0.00379666	Intron	Dap	0.00738	0.932					Dap	-2860	0.00738	0.932		CVD
3	107241000	107241500	0.00959411	Promoter & Exon	Kcnc4	0.036	0.933	Hemk1	-1k	0.0405	0.501701	Kcnc4	20816	0.036	0.933
10	79788500	79789000	0.00498913	Exon	Pcsk4	-0.0268	0.934					Pcsk4	-2628	-0.0268	0.934		Diabetes CVD
13	18041500	18042000	0.00219784	IGR								Rala	-5427	-0.00741	0.936	Promoter Flanking Region
11	104526500	104527000	0.00541714	Exon	Itgb3	0.139	0.374					Gm11662	15469	0.036	0.938	Promoter Flanking Region and Enhancer
11	77454500	77455000	0.00952284	IGR								Gm12732	-1144	0.036	0.939	Enhancer
13	58793000	58793500	0.00697002	IGR								Slc28a3	-80762	0.036	0.94		CVD
2	51789000	51789500	0.00482858	Intron	Rbm43	0.0114	0.942					Rbm43	-145	0.0114	0.942	Promoter	Diabetes
9	103395000	103395500	0.000644993	Intron	Tmem108	0.0302	0.942					Tmem108	8229	0.0302	0.942		Obesity
19	5609000	5609500	0.000647028	Promoter & Exon	Kat5	0.00765	0.943	Kat5	+.6k	0.943	0.978638	Kat5	1029	0.00765	0.943	Promoter
1	121135000	121135500	0.0067923	IGR								Inhbb	183825	-0.025	0.944	Enhancer	Obesity
8	86186000	86186500	0.000444026	Exon	Gipc1	-0.0898	0.466					Ptger1	4732	0.00869	0.944	CTCF Binding Site and Promoter Flanking Region	Diabetes CVD
8	120418500	120419000	0.00986286	IGR								Gm10617	-92538	-0.0309	0.945
19	47960500	47961000	0.000783717	Exon	Gsto2	-0.0224	0.945					Gsto2	-15748	-0.0224	0.945	Promoter Flanking Region	Diabetes CVD
4	107498000	107498500	0.00276771	Intron	Lrp8	-0.0525	0.946					Lrp8	-2234	-0.0525	0.946		Diabetes CVD
19	11952500	11953000	0.00791644	Promoter	Gm6365	0.036	0.946	Gm6365	+.6k	0.946	0.979323	Gm6365	348	0.036	0.946	Open chromatin and Promoter Flanking Region
11	101198500	101199000	0.00619985	Exon	Aoc3	-0.047	0.948					Aoc3	-6117	-0.047	0.948	Promoter Flanking Region
16	38674500	38675000	0.00190192	Intron	Arhgap31	0.209	0.19					Gm15530	11482	0.0316	0.949	Promoter Flanking Region
14	21599500	21600000	0.00422895	Intron	Camk2g	-0.00823	0.951					Camk2g	13776	-0.00823	0.951		Diabetes CVD
19	52751500	52752000	0.00518241	IGR								Xpnpep1	361543	0.00579	0.951		Diabetes CVD
14	73217000	73217500	0.000265004	IGR								Fndc3a	-107190	0.00576	0.956	Promoter Flanking Region
10	61856000	61856500	0.00960034	Exon	Hkdc1	0.0264	0.958					Hkdc1	7109	0.0264	0.958		Diabetes
4	129420500	129421000	0.000502569	Promoter				Khdrbs1	-1k	0.961	0.985332	Khdrbs1	-953	0.00474	0.961	Promoter
10	92760000	92760500	0.00952284	Intron	Elk3	-0.00626	0.961					Elk3	13556	-0.00626	0.961	Promoter Flanking Region
16	18704000	18704500	1.14e-05	IGR								Cldn5	72940	-0.00917	0.963	Enhancer and Promoter Flanking Region
8	126173000	126173500	0.00145426	Intron	Gm20388							Rhou	4829	-0.00571	0.965
6	100163500	100164000	0.00150265	IGR								Rybp	73935	0.00627	0.966	Enhancer
3	18895500	18896000	0.00161646	IGR								Armc1	167565	0.00356	0.968
11	102850500	102851000	0.000458216	Intron	Gm17536							Dcakd	8362	0.00366	0.97
11	94405500	94406000	0.00485473	Exon	Rsad1	-0.00722	0.973					Rsad1	4416	-0.00722	0.973	CTCF Binding Site and Promoter Flanking Region
14	62647500	62648000	0.00710441	IGR								Rseh2b	263926	-0.00475	0.973
15	97726000	97726500	0.00217503	Intron	Vdr	-0.0201	0.973					Vdr	1244	-0.0201	0.973	Promoter Flanking Region	Obesity Diabetes CVD
15	59483000	59483500	0.00932836	Exon	Trib1	0.00443	0.974					Trib1	-2792	0.00443	0.974	Promoter	Obesity Diabetes CVD
15	59586500	59587000	0.00389701	IGR								Trib1	-106292	0.00443	0.974	Enhancer	Obesity Diabetes CVD
X	7314000	7314500	0.00553792	Exon	Ccdc120	-0.00985	0.974					Ccdc120	3333	-0.00985	0.974	Promoter Flanking Region
14	121656000	121656500	0.00485809	Exon	Farp1	-0.00361	0.977					Farp1	-1870	-0.00361	0.977	Open chromatin
X	139241500	139242000	0.00108451	Intron	Tmem164	-0.00309	0.979					Tmem164	18784	-0.00309	0.979	Promoter Flanking Region and CTCF Binding Site
11	59777000	59777500	0.00398126	Promoter & Exon	Rasd1	-0.0139	0.981	Golm1	+.6k	0.0957	0.642403	Rasd1	1446	-0.0139	0.981	Promoter
11	82739500	82740000	0.00206246	Exon	Unc45b	-0.00567	0.981					Unc45b	2961	-0.00567	0.981
4	31922500	31923000	0.00789776	IGR								Map3k7	128572	-0.00156	0.985	Enhancer and Open chromatin	Obesity
4	31964000	31964500	0.00360085	IGR								Map3k7	87072	-0.00156	0.985	Enhancer and Promoter Flanking Region and Open chromatin	Obesity
10	82289500	82290000	0.000291154	IGR								Txnrd1	7196	-0.0016	0.986	Enhancer	Obesity CVD
16	92661500	92662000	0.00166509	Intron	Runx1	-0.00372	0.986					Runx1	34395	-0.00372	0.986		Obesity Diabetes CVD
16	92867500	92868000	0.00316298	IGR								Runx1	-41189	-0.00372	0.986	Promoter Flanking Region	Obesity Diabetes CVD
5	125065000	125065500	0.00876687	Exon	Tctn2	-0.00292	0.987					Tctn2	4084	-0.00292	0.987	Enhancer
3	121143000	121143500	0.00152273	Intron	Cnn3	0.00107	0.99					Cnn3	-13541	0.00107	0.99	Promoter Flanking Region
1	83034000	83034500	0.00667602	Promoter	Slc19a3	0.00738	0.991	Slc19a3	+.6k	0.991	0.996954	Slc19a3	1006	0.00738	0.991	Promoter	CVD
3	108139000	108139500	0.00893773	Intron	Sort1	0.00234	0.994					Sort1	9739	0.00234	0.994		Obesity Diabetes CVD
4	124752500	124753000	0.00315491	IGR								Snip1	-8554	0.000849	0.995
11	102600000	102600500	0.00562255	Intron	Gm16342	0.00339	0.995					Gm16342	-6281	0.00339	0.995	Promoter Flanking Region
9	84001000	84001500	0.00845874	Intron	Bckdhb	0.000154	0.999					Bckdhb	13405	0.000154	0.999	Promoter
1	18120000	18120500	0.00725114	Promoter & Exon	Crisp4			Cftr	-1k	0.826	0.951531	Crisp4	7132
1	34743000	34743500	0.00138479	Intron	C230030N03Rik							C230030N03Rik	-7967
1	35744500	35745000	0.000222969	Promoter				A930033C23Rik	-2k			U6	73947
1	38003500	38004000	0.00203163	Exon	Lyg1							Lyg1	2344
1	56795500	56796000	0.000280781	Promoter				Adrb1	-1.5k	0.388	0.745582	Hsfy2	-101205
1	64405000	64405500	0.00552956	IGR								AC167197.1	37908
1	66483000	66483500	0.00796242	Intron	Mtap2							U1	-344
1	72564500	72565000	0.00145538	Intron	2017-03-04							2017-03-04	19004
1	74963500	74964000	0.00493459	Promoter & Exon	Ccdc108	0.432	0.206	Gm14746	-1k	0.0177	0.421617	Gm15841	-14555
1	77764500	77765000	0.00438475	IGR								U1	130521
1	84691000	84691500	0.00666614	Promoter	Dner	-0.129	0.792	Mir5126	-1.5k			Mir5126	1414			Promoter
1	88984000	88984500	0.00573807	Exon	Alppl2							Alppl2	2503
1	90258000	90258500	0.00864057	Exon	Trpm8							4930453O03Rik	-8495
1	91507000	91507500	0.00283347	Intron	Agap1	0.361	0.00473					5S_rR	-47065
1	91514000	91514500	0.00707337	Intron	Agap1	0.361	0.00473					5S_rR	-54065			Promoter Flanking Region
1	94385500	94386000	0.00369786	IGR								Olfr1415	2830
1	94419000	94419500	0.00507527	IGR								Olfr1414	-3908
1	95103000	95103500	0.00155974	IGR								E030010N08Rik	9476			CTCF Binding Site
1	96687000	96687500	0.0020372	IGR								SNORD30	-174719			Promoter Flanking Region
1	121850000	121850500	0.00918138	Exon	Gm101							Gm17973	33372
1	124253500	124254000	0.000754005	IGR								U1	153626			Promoter Flanking Region
1	135195000	135195500	0.00730546	Exon	Plekha6	0.249	0.0735					Golt1a	11400				CVD
1	136550000	136550500	0.00758747	IGR								Gm3834	-6903
1	138679000	138679500	0.00300698	IGR								AC125186.2	-24814			Enhancer and Promoter Flanking Region
1	138685500	138686000	0.00301822	IGR								AC125186.2	-31314			Promoter
1	139044500	139045000	0.00791911	IGR								U6	67724
1	142763000	142763500	0.00238534	IGR								AC109245.1	201467
1	147871000	147871500	0.00975172	IGR								Gm5263	396564
1	152913500	152914000	0.00822361	IGR								U6	-4260			CTCF Binding Site and Promoter Flanking Region
1	153711000	153711500	0.00768706	IGR								U4	-8915			Promoter Flanking Region
1	156053000	156053500	0.00594154	IGR								Zfp648	-1773
1	161878000	161878500	0.00773519	IGR								SNORA17	35736
1	164579000	164579500	1.1e-07	Exon	Myoc							7420461P10Rik	9304
1	165212500	165213000	0.00394559	Intron	Prrx1	-0.779	0.134					Gm20471	-2013			Promoter Flanking Region
1	165633000	165633500	0.00248569	Exon	Mettl11b							Mettl11b	22363
1	167515500	167516000	0.00962044	Promoter				Tmem189	-1k	0.335	0.648054	SNORA18	-13393			Promoter Flanking Region
1	167522500	167523000	0.00615099	Exon	Mpzl1	0.217	0.198					SNORA18	-20393
1	167986500	167987000	0.0064923	IGR								Gm17444	-53411			Enhancer
1	171847000	171847500	0.00630511	IGR								1700084C01Rik	11779			Enhancer
1	173297000	173297500	0.0093736	IGR								Pvrl4	3230
1	173300500	173301000	0.00192483	Promoter & Exon	Pvrl4			Pvrl4	+.6k			Pvrl4	-14			Promoter
1	178611500	178612000	0.00656925	IGR								U6	19248			Promoter Flanking Region
1	180530500	180531000	0.00914227	Intron	Kif26b	0.419	0.482					U1	36536			Enhancer
1	180614000	180614500	0.00986007	Intron	Kif26b	0.419	0.482					U1	-46964
1	183313000	183313500	0.00168357	Intron	Cnih3	0.432	0.149					Gm16547	17887
1	186596000	186596500	0.00467277	IGR								Mosc1	39076			Promoter Flanking Region and CTCF Binding Site	CVD
1	188171000	188171500	0.00416722	IGR								5S_rR	-223920			Promoter Flanking Region
2	25086500	25087000	0.00102685	Exon	Slc34a3							Slc34a3	2066			Promoter
2	28890000	28890500	8.96e-05	Intron	1700101E01Rik							1700101E01Rik	20579			Enhancer
2	33693500	33694000	0.00369786	Intron	Fam125b							NRON	-25023
2	58148000	58148500	0.00687027	Exon	Acvr1c	-0.471	0.505					Gm13544	-18810
2	70739000	70739500	0.00293977	IGR								Gm13632	-23114			Promoter Flanking Region
2	74136000	74136500	0.00950238	IGR								4930441J16Rik	9774
2	75323500	75324000	0.000726429	IGR								Gm13660	-20655
2	104096500	104097000	0.00442299	Promoter	Gm13883		0.898	Gm13883	-1k			Gm13883	329
2	104867500	104868000	0.00423904	IGR								Gm13888	4944
2	106897500	106898000	0.00707366	Exon	Fshb							Fshb	2313				Obesity
2	126187000	126187500	0.000525568	Exon	Atp8b4	-0.194	0.484					7SK	-91901			Promoter Flanking Region
2	156918000	156918500	0.00843113	Intron	Gm1332							Gm1332	-3811			Enhancer
2	162521500	162522000	0.000402811	IGR								Gm14246	-16309
2	162564000	162564500	0.000621697	IGR								SNORA17	19045
2	165738500	165739000	0.00773157	IGR								AL589902.1	-4825			Enhancer
2	166120000	166120500	0.00558998	Exon	Gm11468							Gm11468	-20592
2	167093500	167094000	0.00631228	IGR								Gm11473	13777			Enhancer
2	167423500	167424000	0.00444045	Intron	Gm11476	-0.224	0.761					Gm11475	-6605
2	168114500	168115000	0.0044571	Exon	Gm14262							Gm14262	6121
2	168704500	168705000	0.00750416	IGR								SNORA17	3168
2	168921500	168922000	0.00883437	IGR								Gm14258	10453
2	172096500	172097000	0.00321375	IGR								Gm14275	17133			Promoter Flanking Region and Enhancer
2	172715000	172715500	0.00977959	Intron	Bmp7	-0.102	0.724					AL845460.1	-25158			Enhancer
2	179365500	179366000	0.00547497	Intron	Cdh4	0.249	0.259					Gm14300	-17228
2	180300500	180301000	0.00680563	IGR								1600027N09Rik	15509
3	9828500	9829000	0.00994245	Intron	Pag1	0.14	0.323					5S_rR	1228
3	36113000	36113500	0.00731993	Intron	Qrfpr							Qrfpr	8102				Diabetes
3	43165000	43165500	0.00353849	IGR								7SK	564491
3	50482000	50482500	0.00491414	Promoter				Foxg1	-2k	0.0881	0.62861	U6atac	-125135			Enhancer
3	51756500	51757000	0.0021549	Intron	Maml3	-0.0953	0.689					Gm10728	-43762			Enhancer and CTCF Binding Site
3	57500500	57501000	0.00486247	IGR								Gm410	-4041			Promoter
3	65288000	65288500	0.00863916	IGR								U6	41623			Promoter Flanking Region
3	65648500	65649000	0.00278975	IGR								U6	-72961			Enhancer
3	66900500	66901000	0.00301822	Intron	Rsrc1	-0.0298	0.725					U6	-40620			Promoter Flanking Region
3	67635500	67636000	0.0081492	IGR								Iqcj	60642
3	68362500	68363000	0.00955426	Intron	Schip1	-0.224	0.477					U2	-10870			Promoter Flanking Region
3	68702000	68702500	0.00155661	Exon	Ift80	-0.176	0.256					RP24-399B3.3	2371
3	69459500	69460000	0.00937596	IGR								5S_rR	29889			Promoter Flanking Region
3	86897000	86897500	0.00677505	Intron	Kirrel	0.409	0.049					SNORA17	-26185
3	88048500	88049000	0.00949527	Exon	Rhbg							Rhbg	10131			Promoter Flanking Region and CTCF Binding Site	Diabetes CVD
3	97128000	97128500	0.00917129	IGR								Gm17608	-26299
3	103230000	103230500	0.00137978	IGR								U6	1360			Enhancer
3	108743000	108743500	0.00454753	Promoter & Exon	4921515J06Rik			Gm9857	+.6k			4921515J06Rik	2			Promoter
3	117227500	117228000	0.00120209	IGR								4833424O15Rik	50645
3	119333000	119333500	0.00653715	IGR								SNORA17	8792
3	121076500	121077000	0.00705547	Promoter				D930020B18Rik	-2k			7SK	-35890			Enhancer
3	125774000	125774500	0.00591797	IGR								7SK	81641
3	127173000	127173500	0.00235045	IGR								Gm4392	28919
3	127955500	127956000	0.00995035	IGR								Gm10650	-213888
3	130603000	130603500	5.76e-05	IGR								SNORA61	-29006			Promoter
3	143260000	143260500	0.000698417	IGR								SNORA4	77907			Enhancer
3	145994500	145995000	0.00855954	IGR								U6	56308			Promoter Flanking Region
3	148649000	148649500	0.0042695	Promoter	Lphn2							Lphn2	3280			Promoter
3	153174000	153174500	0.00906317	Intron	St6galc3	-0.211	0.578					7SK	110666			Promoter Flanking Region
3	153488000	153488500	0.00328435	IGR								SNORA17	6134
3	153494500	153495000	0.00507527	IGR								SNORA17	-366			CTCF Binding Site
4	10892000	10892500	0.00935555	IGR								Gm11828	-18245			Promoter Flanking Region
4	33632500	33633000	0.000222113	IGR								Gm12398	69613			Enhancer
4	46512000	46512500	0.00108201	Exon	ns	0.031	0.815					SNORA36	-3973			Promoter Flanking Region and CTCF Binding Site
4	62531500	62532000	0.000804894	IGR								SNORA17	-58038			Enhancer
4	88509000	88509500	0.00955347	IGR								4930553M12Rik	5283
4	92545000	92545500	0.00500372	IGR								U6	-11727
4	105948000	105948500	0.00641647	Intron	Gm12724	0.103	0.819					Gm12730	15874
4	107614500	107615000	0.00922323	IGR								4930407G08Rik	12037
4	108692000	108692500	0.00364665	Intron	Nrd1	0.0312	0.7					Mir761	-1740
4	125179000	125179500	0.00454852	Intron	Grik3	0.541	0.444					Ftl2	2532
4	125214000	125214500	0.00122791	Intron	Grik3	0.541	0.444					Mir692-2a	-32007
4	131044500	131045000	0.00599933	Exon	Gm831							Gm831	-1388			Enhancer
4	138714500	138715000	0.00865908	IGR								Hspe1-ps4	-8388
4	140236000	140236500	0.00997742	Promoter	Gm13025			Gm13025	+.6k			Gm13025	-332			CTCF Binding Site and Promoter
4	140756500	140757000	0.00328435	Exon	Fbxo42	-0.108	0.36					6330545A04Rik	13371			Promoter Flanking Region
4	151727500	151728000	0.0013023	Promoter & Exon	Chd5	0.718	0.362	Gm13645	+.6k			Gm13645	250
4	152187000	152187500	0.000383373	IGR								Gm833	-115351
4	153113000	153113500	0.00972828	IGR								SNORA17	137493
4	153164000	153164500	0.00998943	IGR								SNORA17	86493
4	153164500	153165000	0.00893773	IGR								SNORA17	85993
5	22313000	22313500	0.00913829	Intron	Lhfpl3							Gm11160	-14720
5	33791500	33792000	0.00411354	IGR								Nkx1-1	-14875
5	36352500	36353000	0.00116547	Promoter				Gm20392	+.6k	0.56	0.849993	Gm15652	-91954
5	54100000	54100500	0.00404702	Promoter				Cckar	-1.5k			Cckar	-1057				Obesity Diabetes CVD
5	65067500	65068000	0.00985067	IGR								AC122043.1	-28512			Promoter Flanking Region
5	66776500	66777000	0.000783717	Intron	Apbb2	0.439	0.00339					Gm16273	-28343			CTCF Binding Site and Promoter Flanking Region
5	76266500	76267000	0.000693291	IGR								AC134903.1	39352
5	76267000	76267500	0.00653715	IGR								AC134903.1	38852			CTCF Binding Site and Promoter Flanking Region
5	88392500	88393000	0.00279272	Promoter	BC051076			BC051076	-1k			BC051076	10
5	93527500	93528000	0.00300037	Intron	2017-09-11							2017-09-11	-5017			Promoter
5	93549500	93550000	0.00538999	Intron	2017-09-11							2017-09-11	18120			Promoter Flanking Region
5	101923500	101924000	0.0010731	IGR								Gm20484	104833
5	101987500	101988000	5.62e-05	IGR								Gm20484	40833			Enhancer
5	104037500	104038000	0.00474988	Exon	Slc10a6	0.577	0.317					7SK	-5894
5	107245000	107245500	0.000313127	IGR								Hfm1	73941			CTCF Binding Site
5	111484500	111485000	0.00609617	Intron	Ttc28	0.349	0.014					Gm15988	-46635			Promoter Flanking Region
5	112265000	112265500	0.00148781	IGR								E130006D01Rik	-74255			Open chromatin
5	112328000	112328500	0.00864057	IGR								E130006D01Rik	-137255
5	113628500	113629000	0.00224679	IGR								Tmem211	27429			Promoter Flanking Region
5	114294000	114294500	0.00818795	Exon	Coro1c	0.17	0.0989					Gm17122	-1390			Promoter Flanking Region
5	114718500	114719000	0.00736577	Intron	Foxn4							Foxn4	5211			Promoter Flanking Region and Open chromatin
5	114999000	114999500	0.00190745	Promoter				Gm13790	-2k			Gm13790	2298
5	115045000	115045500	0.00241917	Intron	BC057022							BC057022	-26974			Promoter Flanking Region
5	117131000	117131500	0.006835	IGR								Gstm2-ps1	-47529
5	119583500	119584000	0.00611648	IGR								n-R5s175	163754
5	125243000	125243500	0.00156451	Exon	Dhc10							AC164649.1	24481
5	125673500	125674000	0.00998943	IGR								AC132118.1	-11371
5	150265500	150266000	3.26e-05	Exon	4930588N13Rik							4930588N13Rik	-23210
5	150557500	150558000	0.00672408	Intron	B3galtl							B3galtl	-983
6	32313000	32313500	0.00933443	Intron	Plx4	0.515	0.0198					Gm13851	-59087			Open chromatin
6	33075500	33076000	0.00223305	IGR								U6	-36751
6	34494500	34495000	0.000693291	IGR								Gm13860	-10947			Promoter Flanking Region
6	39225000	39225500	0.00736403	IGR								U6	-9059			Enhancer
6	44131000	44131500	0.00660032	IGR								SNORA17	-293807
6	57884000	57884500	0.00428547	IGR								Vmn1r23	-7168
6	81975500	81976000	0.00887135	IGR								Fam176a	15537
6	81976000	81976500	0.00208304	Promoter				Srebf2	-2k	0.0439	0.512922	Fam176a	15037
6	96993500	96994000	0.0086184	Intron	Fam19a4							Fam19a4	16905				CVD
6	103119500	103120000	0.00963066	IGR								U6	-307138
6	115668000	115668500	0.00320995	IGR								SNORA17	5850			CTCF Binding Site and Promoter Flanking Region
6	115787500	115788000	0.00201469	Promoter & Exon	BC060267			BC060267	+.6k			BC060267	930			Promoter
6	122335000	122335500	0.00124616	IGR								1700063H04Rik	6397			Promoter Flanking Region
6	123649000	123649500	0.00113878	IGR								Vmn2r23	3839
6	127075500	127076000	0.00863563	Exon	Ccnd2	0.034	0.835					9630033F20Rik	-15932			Promoter Flanking Region
6	135178500	135179000	0.0091824	Exon	8430419L09Rik							8430419L09Rik	4373			Promoter Flanking Region
6	135740000	135740500	0.0062659	Intron	Grin2b	-0.326	0.56					AC161364.1	-48985			Enhancer
6	143447500	143448000	0.00422895	IGR								SNORA17	-33583
6	144592500	144593000	0.00691717	Intron	Sox5	0.121	0.404					Gm10396	28740			Enhancer
6	144996000	144996500	0.00369786	Promoter	Bcat1	0.411	0.513	Gm17263	-1k			Gm17263	79			Promoter
7	13846000	13846500	0.00836903	Exon	6330408A02Rik	-0.0237	0.861					Vmn1r-ps69	-16489
7	19535500	19536000	0.00668164	Promoter & Exon	Nova2	-0.0126	0.958	Gm16425	-1k	0.376	0.734955	Gm17370	15022			Promoter Flanking Region
7	19536000	19536500	0.00390561	Intron	Nova2	-0.0126	0.958					Gm17370	14522			Promoter Flanking Region
7	25436500	25437000	0.00631764	Promoter				Gm996	-1k	0.857	0.955579	Gm16737	-13565
7	25948500	25949000	0.00168682	IGR								RP24-312B12.1	-3559			Enhancer
7	38353500	38354000	0.00818795	Exon	Zfp536							Zfp536	-91			Promoter Flanking Region
7	38628000	38628500	0.00899989	IGR								U6	-18634
7	46874500	46875000	0.0091824	IGR								U6	11262
7	51063000	51063500	0.00875568	IGR								Klk7	3814
7	53917000	53917500	0.00779228	Promoter & Exon	Tph1			Tnfaip8l3	-1k	0.964	0.986535	Tph1	685				Obesity Diabetes CVD
7	73269500	73270000	0.00347636	Intron	Chsy1	-0.0241	0.895					U6	-5211			Promoter Flanking Region
7	80764000	80764500	0.00330567	IGR								U6	26975			Promoter Flanking Region
7	82247500	82248000	0.00883803	IGR								7SK	-139917			Open chromatin
7	82897500	82898000	0.00402856	Exon	Akap13	0.0631	0.69					AC158749.1	4754			Promoter Flanking Region
7	106708000	106708500	0.00746703	Intron	Arrb1	0.222	0.0454					Mir326	-7221			Promoter Flanking Region	Diabetes CVD
7	120822500	120823000	0.00480116	IGR								AC103664.1	-11970
7	122308000	122308500	0.00587351	IGR								7SK	-227941
7	123845500	123846000	4.26e-06	IGR								U6	-10501			CTCF Binding Site and Promoter Flanking Region
7	137979000	137979500	0.00219455	Intron	Fgfr2	-0.0822	0.527					Mir5102	-1049			Promoter Flanking Region
7	139165500	139166000	0.00840792	Exon	Gpr26		0.527					Gpr26	-7357
7	140800000	140800500	0.00897045	IGR								4930404H21Rik	-6202			Enhancer
7	142590000	142590500	0.00156053	Exon	4930544L04Rik							4930544L04Rik	-1975
7	151975500	151976000	0.00071777	Promoter				AC149593.1	-2k			AC149593.1	1633			Promoter Flanking Region and Open chromatin
8	12477000	12477500	0.00484649	IGR								AC102525.1	-80597
8	15519500	15520000	6.79e-06	IGR								AC122806.1	-100964			Promoter Flanking Region and CTCF Binding Site
8	35241500	35242000	0.00591797	IGR								Tmem66	-23883
8	45606500	45607000	0.00233151	IGR								AC160633.1	26928
8	74598500	74599000	0.00440712	IGR								Olfr372	-16941
8	77972500	77973000	0.00700064	Promoter & Exon	1700007B14Rik			1700007B14Rik	-1k			1700007B14Rik	93
8	88849000	88849500	0.000788928	IGR								U6	-32600
8	90160000	90160500	0.000185544	IGR								7SK	556
8	94271500	94272000	0.00899989	IGR								D230002A01Rik	52814
8	94355000	94355500	0.000408649	IGR								D230002A01Rik	-28926
8	94809000	94809500	0.00772431	IGR								4933436C20Rik	71019
8	115002500	115003000	0.000152475	IGR								Cntp4	91443
8	116875500	116876000	0.0091442	Promoter	Vat1l	0.103	0.831	4933408N05Rik	-1k			4933408N05Rik	-121			Promoter Flanking Region
8	117752500	117753000	0.00229265	Intron	Wwox	0.06	0.577					5S_rR	-175687			Promoter Flanking Region
8	118213000	118213500	5.44e-05	Intron	Maf	0.0426	0.719					Gm15655	15978			Enhancer
8	118639500	118640000	0.00249219	IGR								U7	273450			Promoter Flanking Region
8	119325000	119325500	0.00998943	IGR								Gm10620	-35621			Promoter Flanking Region
8	121388000	121388500	0.00549165	Intron	Cdh13	0.198	0.28					SNORA17	-137200
8	122268000	122268500	0.00491414	Exon	Atp2c2	-0.415	0.437					4632415K11Rik	29318			Promoter Flanking Region and CTCF Binding Site
8	123472000	123472500	0.00389701	Intron	Gm20388							1110050K14Rik	112313			Promoter Flanking Region
8	123563000	123563500	0.00950238	Intron	Gm20388							1110050K14Rik	21313
8	123567500	123568000	0.00250991	Intron	Gm20388							1110050K14Rik	16813
8	124217500	124218000	0.00806603	Intron	Gm20388							AC103359.1	-26599
8	126143000	126143500	0.000237299	Promoter	Gm20388			AC141881.3	-1k			AC141881.3	-446			Promoter
9	21748000	21748500	0.00119049	Exon	BC018242							BC018242	-6523
9	30050000	30050500	0.0064923	IGR								U6	49559
9	35324000	35324500	0.00595151	IGR								5S_rR	-12720
9	46052000	46052500	0.00985067	Promoter				Gm10680	-1k			Gm10680	-388			Enhancer
9	46552000	46552500	0.00483348	IGR								U6	-113698
9	50308500	50309000	0.007737	Intron	1600029D21Rik							1600029D21Rik	-5870			Promoter Flanking Region
9	53845500	53846000	0.00542282	IGR								Elmod1	-22392				Diabetes CVD
9	56425000	56425500	0.000465705	IGR								Gm16960	29500
9	56467500	56468000	0.00385754	Exon	Lingo1	0.636	0.0737					Gm16960	-13000
9	56468000	56468500	9.52e-12	Exon	Lingo1	0.636	0.0737					Gm16960	-13500
9	72233000	72233500	0.00271898	Intron	BC065403							BC065403	24750			Enhancer and Promoter Flanking Region
9	72933500	72934000	0.00655165	Intron	Rab27a	-0.00437	0.984					2410004A20Rik	16143			Promoter Flanking Region
9	75520500	75521000	0.00736632	Intron	Scg3							Scg3	11303				Obesity Diabetes CVD
9	78289500	78290000	0.00255408	Intron	E330016A19Rik							E330016A19Rik	1192			Promoter
9	83848500	83849000	3.14e-06	Intron	Bckdhb	0.000154	0.999					U6	-16418
9	85462500	85463000	0.00731914	IGR								SNORA42	-96159			Promoter Flanking Region
9	89869000	89869500	0.00503253	Intron	Rasgrf1	0.719	0.157					7SK	57145			Promoter Flanking Region and CTCF Binding Site and Enhancer
9	91834000	91834500	0.00836571	IGR								U6	-99392
9	98757000	98757500	0.000825863	Promoter & Exon	Gm6406			Gm6406	-1k			Gm6406	10
9	101243000	101243500	0.000938943	IGR								SNORA17	52440
9	102959000	102959500	0.00642472	Intron	Slco2a1	-0.0116	0.927					SNORA17	-34204
9	110716000	110716500	0.000739799	Promoter & Exon	Prss44			Prss44	-1k			Prss44	498
9	110716500	110717000	0.00948991	Promoter & Exon	Prss44			Prss44	+.6k			Prss44	-2
9	112006000	112006500	0.000959843	Intron	Arpp21	0.733	0.0551					Mir128-2	15219			Enhancer
9	112045500	112046000	0.00685829	Exon	Arpp21	0.733	0.0551					Mir128-2	-24281
9	112201500	112202000	0.00191466	Intron	2900079G21Rik							2900079G21Rik	-42422
9	114720500	114721000	0.00344369	Intron	Cmtm8	-0.0524	0.654					U6	26791			Enhancer and Promoter Flanking Region
9	115303500	115304000	0.00946535	IGR								AC161265.2	-12283
9	118245500	118246000	0.00462217	IGR								7SK	-48596
9	121944500	121945000	0.00152146	IGR								C85492	-39356			Enhancer
10	6216000	6216500	0.00947537	Intron	Mthfd1l	0.35	0.282					U1	26228			Promoter Flanking Region
10	8527500	8528000	0.00947109	Intron	Sash1	0.0579	0.651					SNORA36	16445			Promoter Flanking Region
10	22745000	22745500	0.00293977	IGR								U6	141777
10	22909500	22910000	0.00948381	Intron	Eya4	0.175	0.713					U6	-22723
10	24736000	24736500	0.000274598	IGR								AC153974.1	37946			Enhancer
10	39772000	39772500	0.00255268	Intron	Slc16a10	0.0638	0.671					AI317395	-26926			Promoter Flanking Region
10	42282500	42283000	0.00538999	Exon	Nr2e1							Nr2e1	6134				Diabetes
10	53223500	53224000	0.00598639	IGR								Gm5423	-28730			Promoter Flanking Region
10	60663500	60664000	0.0091824	Promoter & Exon	Adamts14	0.4	0.1	AC123530.1	-2k			AC123530.1	1656			Promoter Flanking Region
10	67491000	67491500	0.00731993	Promoter	Rtkn2	-0.298	0.601	Gm16212	-2k			Gm16212	-1626			Enhancer
10	74478500	74479000	0.00684241	Exon	Rtdr1		0.947					Rtdr1	16773
10	74909000	74909500	0.00578213	Intron	1110038D17Rik							7SK	-3635			Promoter Flanking Region
10	77121500	77122000	0.00369786	IGR								Mir1930	-17531			Enhancer
10	79328000	79328500	0.000757702	Promoter & Exon	BC005764			Gm17134	-1k			Gm17134	-821			Promoter Flanking Region and CTCF Binding Site
10	82543000	82543500	0.00380733	Intron	Chst11	0.577	0.206					1700025N21Rik	61783			Promoter Flanking Region
10	82682000	82682500	0.00168867	IGR								U6	-61128			Promoter Flanking Region and CTCF Binding Site and Enhancer
10	82682500	82683000	0.00553792	IGR								U6	-61628			CTCF Binding Site and Enhancer and Promoter Flanking Region
10	84809000	84809500	0.00610835	IGR								AC100386.1	-12354
10	90712500	90713000	0.00029926	IGR								Gm16484	-21569			Promoter Flanking Region
10	94584500	94585000	0.00258542	IGR								7SK	-173276
10	95327500	95328000	2.49e-05	IGR								SNORA17	33737			Promoter Flanking Region
10	95663500	95664000	0.00974761	IGR								AC131596.1	-36535			Promoter Flanking Region
10	95664000	95664500	6.52e-06	IGR								AC131596.1	-37035			Promoter Flanking Region
10	100837500	100838000	0.00155759	IGR								SNORA17	169311
10	107965500	107966000	0.00307735	Intron	Syt1	-0.052	0.741					AC147634.1	-100377
10	116169000	116169500	0.0064923	IGR								Gm16913	-57353
10	119070500	119071000	0.00291704	Intron	Grip1	-0.137	0.81					AC162467.1	-75141			Enhancer
10	119193000	119193500	0.00879696	Intron	Grip1	-0.137						4930564G21Rik	5755
10	126071500	126072000	0.00631764	IGR								SNORA17	206057
10	126247000	126247500	0.0010731	IGR								SNORA17	30557			Promoter Flanking Region
10	127158000	127158500	0.00283347	IGR								Tac2	4448
10	127158500	127159000	0.00877428	IGR								Tac2	3948
11	4132500	4133000	0.00795816	Promoter				Adcy3	-1k	0.342	0.706454	Gm11956	-1232			Promoter Flanking Region
11	16491000	16491500	0.00967484	IGR								Gm12663	45069			Promoter Flanking Region
11	24014000	24014500	0.00228759	Intron	Bcl11a	-0.0527						Gm12064	1405
11	30276500	30277000	0.000502569	IGR								AL844147.1	-43124
11	38942500	38943000	0.00782286	IGR								U6	-330721
11	55155500	55156000	3.9e-05	IGR								Fat2	-5434
11	55198000	55198500	0.00369786	IGR								Gm12234	3651
11	55317500	55318000	0.00632015	Exon	G3bp1	-0.0939	0.365					Gm12236	10848			Promoter Flanking Region
11	55929000	55929500	0.00985067	IGR								Nmur2	-74488
11	68730500	68731000	0.000260957	IGR								U6	-8978
11	69266500	69267000	0.000408649	Exon	6030455H03Rik							6030455H03Rik	-4450			Promoter Flanking Region
11	69285000	69285500	0.00894601	Intron	Dhc2							Dhc2	-5804			Enhancer
11	71810000	71810500	0.00941851	IGR								U6atac	26257			Promoter Flanking Region
11	74475000	74475500	0.00545914	Promoter & Exon	1300001I01Rik			Zfp961	+.6k	0.928	0.975155	1300001I01Rik	2984
11	81781500	81782000	0.00700064	Promoter & Exon	Accn1			Accn1	+.6k			Accn1	459			Open chromatin
11	82377500	82378000	0.00094273	IGR								U6	32181			Enhancer
11	84475000	84475500	0.00270558	IGR								AL603708.1	-17212
11	85526500	85527000	0.00654469	Intron	Bcas3	0.0882						8430403D17Rik	6746			Promoter Flanking Region
11	87400500	87401000	0.00830554	Intron	2017-09-04							2017-09-04	-1773
11	87506500	87507000	0.00863563	Intron	Rnf43	-0.145	0.48					U6	1583			Promoter Flanking Region
11	88108000	88108500	0.00623852	Promoter & Exon	1700106J16Rik			1700106J16Rik	+.6k			1700106J16Rik	-455			Promoter
11	89384500	89385000	0.00293977	Exon	Ankfn1							Ankfn1	15370
11	94811000	94811500	0.0045516	Promoter & Exon	Col1a1	1.01	0.0105	Gm17329	+.6k			Gm17329	645
11	95484500	95485000	0.00843113	Promoter	Gm11528			Gm11528	+.6k			Gm11528	-526
11	97197000	97197500	0.00454759	Exon	Gpr179	-1.32	0.0369					Gm11594	-13197
11	98336000	98336500	0.00316694	Intron	Ikzf3	-0.732	0.275					U2	-878			Promoter
11	99597500	99598000	0.00241127	Promoter				Gm14180	-2k			Gm14180	-1896
11	101991000	101991500	0.00427019	IGR								Gm11585	-5612
11	101991500	101992000	0.00313253	IGR								Gm11585	-6112			Promoter Flanking Region
11	103777500	103778000	0.000588222	Exon	Nsf	0.0113	0.917					AL596108.1	9447
11	106598500	106599000	0.00353117	Intron	Pecam1	0.168	0.168					U3	-11928			Promoter Flanking Region
11	109745500	109746000	0.00549165	IGR								1700023C21Rik	-38308			Enhancer
11	111445000	111445500	0.00107446	IGR								Gm11676	29620
11	112858000	112858500	0.00229943	IGR								4933434M16Rik	-171507
11	114014000	114014500	0.00777504	IGR								1700001J04Rik	33988			Enhancer
11	114364000	114364500	0.00280653	IGR								4932435O22Rik	-53826
11	115109500	115110000	0.00664333	IGR								AL603828.1	5092			Promoter Flanking Region
11	116830500	116831000	0.00960081	Intron	Mgat5b							Mgat5b	-2390				Diabetes CVD
11	117103500	117104000	0.00277148	Intron	2017-09-09							2017-09-09	-9901			Promoter Flanking Region	CVD
11	117430000	117430500	0.00414544	IGR								AL672228.1	-14863			Promoter Flanking Region
11	118738500	118739000	0.00289231	Intron	Rbfox3	0.126	0.719					Gm11749	-9966
12	11445000	11445500	0.000745422	Promoter & Exon	4930511A02Rik			Vsnl1	-2k		0.648054	4930511A02Rik	39
12	29769000	29769500	0.000449494	IGR								5S_rR	-48841
12	30259500	30260000	0.00664221	Intron	Myt1l							Myt1l	-39730
12	52090500	52091000	0.0094542	IGR								SNORA25	96174			Open chromatin
12	61394000	61394500	0.000633799	IGR								U6	442485			Promoter Flanking Region
12	72842500	72843000	0.00969555	IGR								7SK	-16861
12	74074000	74074500	0.00278584	IGR								4930447C04Rik	-32180			CTCF Binding Site and Promoter Flanking Region
12	88173500	88174000	0.00241917	IGR								7SK	-22593			Promoter Flanking Region
12	88760500	88761000	0.00212652	IGR								RP23-285E19.5	7497			Enhancer
12	105822000	105822500	0.00280653	IGR								Gm10000	-109302
12	106258000	106258500	0.00228362	IGR								4831426I19Rik	-9981			Promoter Flanking Region and CTCF Binding Site
12	106460500	106461000	0.00731993	Promoter & Exon	Tcl1			Tcl1	+.6k			Tcl1	335
12	106666000	106666500	0.00336487	IGR								2810011L19Rik	-90797			CTCF Binding Site and Promoter Flanking Region
12	107147000	107147500	0.00177006	IGR								AC144543.1	-42997			Promoter Flanking Region and Enhancer
12	107767000	107767500	0.000778612	IGR								Gm17053	17536			Promoter Flanking Region
12	108249000	108249500	0.000280781	Promoter				Usp4	-1.5k	0.559	0.849763	Gm16087	-54862			Enhancer
12	108646500	108647000	0.00166509	IGR								Gm17052	10851
12	108730000	108730500	0.00718755	IGR								3110018I06Rik	-3158
12	113536500	113537000	0.00538999	IGR								A730018C14Rik	117573
13	3035500	3036000	0.00278975	IGR								Gm17177	84878
13	11680000	11680500	0.00438475	Exon	Ryr2	0.541	0.423					SNORA17	-160835
13	11835500	11836000	0.00235045	Intron	Ryr2	0.541	0.423					SNORA17	-316335
13	22006500	22007000	0.0078106	IGR								Gm11279	-11475			Promoter Flanking Region
13	38706000	38706500	0.0027885	Intron	Muted							Muted	20961			Promoter Flanking Region
13	46313000	46313500	0.00542282	IGR								Gm10113	-26583			Promoter Flanking Region
13	52014000	52014500	0.00879696	IGR								Gm16767	54583			Promoter Flanking Region
13	52015500	52016000	0.00514297	IGR								Gm16767	53083			Promoter Flanking Region
13	52016000	52016500	0.0073912	IGR								Gm16767	52583			Promoter Flanking Region
13	56988500	56989000	0.00802426	Exon	Trpc7							Trpc7	8355
13	57268000	57268500	0.0091442	IGR								SNORA17	-235691
13	57383500	57384000	0.00534521	IGR								SNORA17	-351191
13	60844500	60845000	0.00413094	Intron	Dapk1	0.159	0.192					BC051665	43222			Promoter Flanking Region
13	70269500	70270000	0.00660032	IGR								SNORA17	38210
13	71650000	71650500	0.00514297	IGR								Mir466f-4	-404033
13	80112500	80113000	1.04e-07	IGR								U4	185424
13	99109500	99110000	0.00955347	IGR								Foxd1	14700
13	100610500	100611000	0.00290249	IGR								Cartpt	60138			Enhancer	Obesity Diabetes CVD
13	109566000	109566500	0.0010379	Promoter	Pde4d	0.482	0.151	4930478K11Rik	+.6k	0.725	0.926913	Gm9000	-105227
13	114223500	114224000	0.0039679	IGR								5S_rR	-30204			Enhancer
13	116571500	116572000	0.00450192	IGR								Gm6404	372473
14	27561000	27561500	0.00252457	Promoter	Dhc12			Fam105b	-1k			Dhc12	23215
14	34485500	34486000	0.00369786	IGR								U6	-27819
14	34949500	34950000	0.00166509	IGR								Ppyr1	16175				Obesity
14	47205500	47206000	0.0020893	IGR								Gm15219	-9978
14	60771000	60771500	0.00436095	Promoter	Atp8a2	1.05	0.141	Gm16261	-2k			Gm16261	1988			Promoter Flanking Region
14	65180000	65180500	0.0062659	IGR								A930011O12Rik	26952
14	78616000	78616500	0.0086712	IGR								Mir1971	-24715			Enhancer and Promoter Flanking Region
14	105913500	105914000	0.00429591	IGR								4930449E01Rik	-15495			Enhancer
14	118687000	118687500	0.00369786	IGR								SNORA17	12212
14	119164500	119165000	0.00153233	Promoter				Rimkla	+.6k	0.205	0.648054	SNORA17	9874			Promoter Flanking Region
15	30828000	30828500	0.00141837	Intron	Ctnnd2	0.323	0.639					SNORA17	296093
15	38314000	38314500	0.00977193	Promoter				Gm17721	-1k			Gm17721	736			Promoter
15	57998000	57998500	0.00329567	IGR								SNORA11	-19829			Promoter Flanking Region
15	63874500	63875000	0.00830756	Intron	Fam49b	0.055	0.681					U6	-16997			Enhancer
15	80276000	80276500	0.00725114	IGR								SNORA17	12604
15	80283000	80283500	0.00863563	Exon	Enthd1	0.432	0.251					SNORA17	5604			Promoter Flanking Region
15	84848000	84848500	0.00418101	Promoter & Exon	Upk3a			Upk3a	+.6k			Upk3a	-429			CTCF Binding Site
15	94486000	94486500	0.00452881	Intron	Tmem117	-0.547	0.266					SNORA17	25817
15	98628500	98629000	0.00895819	IGR								Wnt1	-6378			Open chromatin
15	99437000	99437500	0.000724186	IGR								Aqp6	-5169			TF binding site and Promoter Flanking Region
15	101526500	101527000	0.00560157	Promoter				Krt6a	-2k			Krt6a	-1762
16	12824500	12825000	0.00505966	IGR								Gm6327	-62987
16	40604000	40604500	0.00301956	IGR								U6	-297668
16	61223000	61223500	0.000866429	IGR								Gm17054	-118024
16	70965000	70965500	0.000960276	IGR								U7	54113
16	79386500	79387000	0.00339112	IGR								Tmprss15	-295158
16	80031500	80032000	0.00615099	IGR								SNORA17	106097
16	87950000	87950500	0.00299523	Exon	Grik1							Grik1	106421				Diabetes
16	89522000	89522500	0.00761507	IGR								Krtap7-1	-13432
16	90853500	90854000	0.000222113	Promoter	4931408A02Rik			Gm10493	-1k			4931408A02Rik	-6857
16	92340500	92341000	0.000383373	IGR								Kcne1	18619			Promoter Flanking Region	Diabetes CVD
16	92349500	92350000	0.00937142	Intron	Kcne1							Kcne1	9619			Enhancer	Diabetes CVD
16	94445000	94445500	0.00109764	Promoter	Hlcs	0.308	0.00292	Bhmt2	-1k	0.637	0.886154	Gm6363	19954			Promoter Flanking Region
17	4197000	4197500	0.00664221	IGR								U6	481020			Enhancer
17	4728000	4728500	0.00115744	IGR								U6	-49980
17	21919500	21920000	0.00454852	IGR								4930515G13Rik	19125
17	24152500	24153000	0.00229571	IGR								SNORA17	7795			CTCF Binding Site
17	25174000	25174500	0.00768613	Promoter	Ift140	0.0213	0.861	Grin1	+.6k	0.465	0.802496	AC154229.1	-5940
17	25837000	25837500	0.000468757	IGR								U6	-5835
17	27220500	27221000	1.14e-05	Exon	Itpr3	0.449	0.00772					1700062I23Rik	17885			Enhancer
17	27258000	27258500	0.007149	Exon	Itpr3	0.449	0.00772					2900010M23Rik	12568			CTCF Binding Site
17	30325000	30325500	0.000576019	Intron	Zfand3	0.0505	0.535					U6	123024			Promoter Flanking Region
17	35727500	35728000	0.00354409	IGR								Sfta2	10994			Promoter Flanking Region and CTCF Binding Site
17	45256000	45256500	0.00911811	Promoter & Exon	Supt3h			2900093L17Rik	+.6k			Gm4766	45117			Promoter Flanking Region
17	50107500	50108000	0.00753541	IGR								Gm16554	-72208			Promoter Flanking Region
17	62865000	62865500	0.00923965	IGR								SNORA9	-58531
17	66584000	66584500	0.00434456	IGR								Gm10495	84886			CTCF Binding Site
17	66672500	66673000	0.00598068	IGR								Gm10495	-3614
17	71271000	71271500	0.0019223	Intron	Gm16627							Gm16627	3336
17	85627000	85627500	0.00947537	Intron	1700106N22Rik							1700106N22Rik	-136934
17	88559500	88560000	0.00878818	Promoter				Gm17287	-1k			Gm17287	-399			Promoter
17	88661500	88662000	0.00636662	IGR								U6	80322			Promoter Flanking Region
18	12016500	12017000	0.00978564	Intron	Cables1	0.0857	0.666					Mir1901	-17553			Enhancer
18	16245000	16245500	0.00557406	IGR								7SK	-52745
18	20989000	20989500	0.00985597	Intron	Trappc8	0.0952	0.32					U1	14093			Promoter Flanking Region
18	25662500	25663000	0.000505911	Exon	Celf4	-0.45	0.3					7SK	94455			Promoter Flanking Region
18	33955500	33956000	0.00910895	Promoter & Exon	Epb4.1l4a							AC150277.1	-682			Promoter
18	34278000	34278500	0.00811735	IGR								SNORA17	-24901			Promoter Flanking Region
18	36073000	36073500	0.00697034	IGR								AC141471.1	39478			Promoter Flanking Region
18	36546000	36546500	0.00364939	Intron	0610010O12Rik							0610010O12Rik	-20565			Promoter Flanking Region
18	37090500	37091000	0.00255268	Promoter & Exon	Pcdha4			Pcdha4	+.6k			Pcdha4	-561
18	37129000	37129500	0.0010731	Exon	Pcdha4							Pcdha4	-16580
18	37158500	37159000	0.00609654	Exon	Pcdha4							Pcdha4	-966
18	37887000	37887500	0.000724186	Exon	Pcdhga9							Pcdhga9	-1640			CTCF Binding Site
18	37904500	37905000	0.00457803	Intron	Pcdhga9							Pcdhga9	-2752
18	61786000	61786500	0.00595151	IGR								Mir145	21557			Enhancer and Promoter Flanking Region
18	61792000	61792500	0.00680993	IGR								Mir145	15557
18	61825500	61826000	0.00508449	Promoter				Gm16908	-1k			Gm16908	-309			Promoter
18	63682000	63682500	0.00119049	IGR								SNORA48	10722
18	67058000	67058500	0.00493459	IGR								Mc4r	-37874				Obesity Diabetes CVD
18	76980000	76980500	0.00751524	Promoter				1810008A18Rik	-1.5k			Skor2	115144				Obesity
18	82203000	82203500	0.00552226	IGR								Mir5127	-14181			TF binding site and Promoter Flanking Region and CTCF Binding Site
18	83143500	83144000	0.0064923	Promoter	Zfp516	0.0579	0.716	AC142100.1	-2k			AC142100.1	2215
18	83227000	83227500	0.00814816	IGR								AC142100.1	-81285			Promoter Flanking Region
18	85867500	85868000	3.43e-14	IGR								U6	651478			Promoter Flanking Region and Open chromatin
19	6665500	6666000	0.00428753	Intron	2410152P15Rik							2410152P15Rik	9048			Promoter Flanking Region
19	20084500	20085000	0.000415074	IGR								SNORA71	23625			Enhancer
19	41163000	41163500	0.00507527	Exon	Tll2	0.036	0.935					Opalin	-11397
19	42357000	42357500	0.00101932	IGR								Mir3085	-2340
19	42373500	42374000	0.00279272	Exon	Crtac1	0.0783	0.842					Mir3085	-18840
19	50727000	50727500	0.00757562	Intron	Sorcs1							Gm16745	24896
X	11199000	11199500	0.00689648	IGR								Gm14515	-20520			Promoter Flanking Region
X	11378500	11379000	0.00707337	IGR								U6	49110			CTCF Binding Site and Promoter Flanking Region
X	13912000	13912500	0.00423904	IGR								U2	-19283
X	20003000	20003500	0.00808321	Promoter	Phf16			Phf16	+.6k			Phf16	-86			Promoter
X	20970500	20971000	0.0010731	IGR								Gm17637	-28752
X	23672000	23672500	0.00526196	Promoter				Rel	-1.5k	0.36	0.721637	AL773580.1	-112689
X	30530000	30530500	3.71e-06	IGR								Gm2799	68396
X	35533500	35534000	0.00259871	Promoter	Gm14556			Gm14556	-1k			Gm14556	405			Promoter and CTCF Binding Site
X	39025500	39026000	0.00901591	Exon	Gria3	0.452	0.341					Gm14614	14054
X	42954000	42954500	0.00438475	IGR								Gm5386	-51443
X	47726000	47726500	8.17e-06	Promoter	Gm14612	-0.135	0.766	Gm14612	-1k	0.766	0.937956	Gm14611	-207			Promoter
X	47763500	47764000	0.00591868	IGR								U6	-4510			Promoter Flanking Region
X	51387500	51388000	1.19e-06	IGR								Gm14644	10050
X	59804500	59805000	0.00633344	IGR								1700019B21Rik	-24314
X	67826500	67827000	0.00547056	IGR								Gm14728	-8716
X	82515500	82516000	0.0098332	Exon	1600014K23Rik							1600014K23Rik	-20482
X	83167500	83168000	0.00098789	IGR								Gm14763	44722
X	89421000	89421500	0.00219784	Promoter	Mageb18			Gm10436	-1k			Mageb18	-54890
X	91136500	91137000	0.00533153	IGR								Fam48b1	30801
X	91226000	91226500	0.00818795	Exon	Gm14790							Gm14790	1808
X	98254500	98255000	3.66e-07	Promoter & Exon	Tex11	0.432		Tex11	+.6k	0.298	0.676278	Gm14901	-151
X	99969000	99969500	0.00700064	Intron	Gm4234							Gm9119	4077
X	107475500	107476000	0.00160271	IGR								Gm7134	92592			Promoter Flanking Region
X	128728500	128729000	0.00524433	IGR								Gm14981	-5703
X	133573000	133573500	0.00796242	Promoter				Mcart6	-1k			Mcart6	-159			Promoter
X	133641000	133641500	0.00736577	Promoter				Gm15039	-1k			Gm15039	785
X	143628000	143628500	0.00880162	Exon	Htr2c							Mir448	-35247
X	146802000	146802500	1.19e-06	Promoter & Exon	Gm15105			Gm15105	+.6k			Gm15105	459
X	156852000	156852500	0.0013794	Intron	Gpr64							Gpr64	13224			Enhancer
X	158228000	158228500	0.00746703	IGR								Scml1	29519			TF binding site and CTCF Binding Site
X	160722500	160723000	0.0091824	Intron	Pir	0.00913	0.952					SNORA17	-1472

## Sheet: B) HF-HFvLF-HF F Heart DMRs
DMR Location and Significance (mm9)				Genomic region	Within gene			Upstream of gene				Nearest gene				Ensembl regulatory element	Known disease involvement
Chrom	Start site	End site	FDR of DMR		Gene Name	LogFC of gene expression	p-value of gene expression	Gene name	Distance from TSS	LogFC of gene expression	p-value of gene expression	Gene name	Distance to TSS	LogFC of gene expression	p-value of gene expression
4	150398500	150399000	0.00373439	Exon	Per3	0.739122	5.67877e-06					Per3	7106	0.739122	5.67877e-06		Obesity Diabetes CVD
11	58852000	58852500	0.00214034	Exon	Obscn	0.289328	2.00735e-05					Obscn	-3434	0.289328	2.00735e-05		CVD
11	58853500	58854000	0.00586656	Exon	Obscn	0.289328	2.00735e-05					Obscn	-4934	0.289328	2.00735e-05		CVD
11	58906000	58906500	0.000192408	Intron	Obscn	0.289328	2.00735e-05					Obscn	-12788	0.289328	2.00735e-05		CVD
15	81632500	81633000	2.74e-08	Promoter	Tef	0.483004	2.61772e-05	Tef	-351	0.483004	2.61772e-05	Tef	351	0.483004	2.61772e-05	Promoter
9	43878000	43878500	0.00593906	Intron	Usp2	0.315635	4.66518e-05					Usp2	-474	0.315635	4.66518e-05	Promoter	Obesity
3	53257500	53258000	0.00108151	Exon	Gm16206	2.19003	0.000105466					Gm16206	-959	2.19003	0.000105466	Open chromatin
10	12267500	12268000	0.000935007	Intron	Utrn	0.194459	0.000125772					Utrn	66932	0.194459	0.000125772	Enhancer and Promoter Flanking Region
8	37236500	37237000	0.00983359	IGR								Lonrf1	76070	0.498732	0.000132861	Promoter Flanking Region
11	78313500	78314000	0.00455459	Exon	Vtn	-0.382329	0.000169808					Vtn	608	-0.382329	0.000169808	Promoter	Obesity Diabetes CVD
1	34077000	34077500	0.00770572	Intron	Dst	0.211237	0.0002238					Dst	-8330	0.211237	0.0002238	Promoter Flanking Region
1	34171500	34172000	3.88e-05	Intron	Dst	0.211237	0.0002238					Dst	6976	0.211237	0.0002238
8	11222000	11222500	0.00968716	Exon	Col4a1	-0.354015	0.00023676					Col4a1	-5199	-0.354015	0.00023676		Obesity Diabetes CVD
4	134219000	134219500	0.00711103	Intron	Man1c1	-0.237644	0.000424038					Man1c1	40682	-0.237644	0.000424038	Promoter Flanking Region
2	76706000	76706500	0.00840946	Exon	Ttn	0.406742	0.000428539					Ttn	446	0.406742	0.000428539	Promoter Flanking Region	Diabetes CVD
11	45926000	45926500	0.00587271	Exon	Adam19	-0.593441	0.000455521					Adam19	15407	-0.593441	0.000455521		CVD
9	56511500	56512000	0.00178055	Intron	Lingo1	0.811964	0.000629404					Lingo1	-16033	0.811964	0.000629404		CVD
11	90181000	90181500	0.00790464	IGR								Hlf	62249	0.438443	0.000733575		CVD
11	90240000	90240500	0.00678065	Intron	Hlf	0.438443	0.000733575					Hlf	3249	0.438443	0.000733575		CVD
1	93825000	93825500	0.0012869	Exon	Hdac4	0.286671	0.000867076					Hdac4	2753	0.286671	0.000867076		Diabetes CVD
1	94121000	94121500	0.00069689	IGR								Hdac4	-76030	0.286671	0.000867076	Open chromatin	Diabetes CVD
10	68735000	68735500	0.00176088	Exon	Rhobtb1	0.470131	0.000899226					Rhobtb1	-6615	0.470131	0.000899226	Promoter Flanking Region	Obesity
9	77816500	77817000	0.00927365	Intron	Elovl5	-0.240608	0.00104506					Elovl5	-27402	-0.240608	0.00104506	Promoter Flanking Region	CVD
16	95483000	95483500	0.00566724	Promoter	Kcnj15	-0.617056	0.00107019	Gm11528	-974			Kcnj15	-3141	-0.617056	0.00107019	Promoter	Obesity Diabetes
16	95527000	95527500	3.28e-05	IGR								Kcnj15	-26200	-0.617056	0.00107019		Obesity Diabetes
4	139517000	139517500	0.0023965	Exon	Klhdc7a	-0.378407	0.00108621					Klhdc7a	6368	-0.378407	0.00108621	Promoter Flanking Region and Enhancer	Diabetes
16	31402500	31403000	0.00386957	IGR								Bdh1	19866	-0.276527	0.00109522	Enhancer
2	76171000	76171500	0.00663924	Intron	Pde11a	0.900876	0.00116207					Pde11a	5831	0.900876	0.00116207		Obesity Diabetes CVD
9	63498500	63499000	0.00360056	Intron	Smad3	-0.281405	0.00126205					Smad3	15854	-0.281405	0.00126205	Promoter Flanking Region	Obesity Diabetes CVD
9	63499000	63499500	0.00571712	Intron	Smad3	-0.281405	0.00126205					Smad3	15354	-0.281405	0.00126205	Promoter Flanking Region	Obesity Diabetes CVD
9	63511000	63511500	0.00425169	Exon	Smad3	-0.281405	0.00126205					Smad3	3354	-0.281405	0.00126205	Promoter Flanking Region	Obesity Diabetes CVD
5	8083000	8083500	0.00580057	Intron	Adam22	0.0134596	0.932911					Sri	-23658	-0.232536	0.00131743	Promoter Flanking Region	Obesity Diabetes CVD
11	95430000	95430500	0.00211714	Exon	Ngfr	-1.1558	0.00132159					Ngfr	19049	-1.1558	0.00132159		Diabetes CVD
11	95430500	95431000	0.000154935	Exon	Ngfr	-1.1558	0.00132159					Ngfr	18549	-1.1558	0.00132159		Diabetes CVD
11	95440500	95441000	0.00411685	Intron	Ngfr	-1.1558	0.00132159					Ngfr	8549	-1.1558	0.00132159		Diabetes CVD
11	95459500	95460000	0.00304043	IGR								Ngfr	-10451	-1.1558	0.00132159		Diabetes CVD
2	71582500	71583000	0.00418628	Promoter	Gm13647			Itga6	-1173	-0.276242	0.0014052	Itga6	1173	-0.276242	0.0014052	Promoter Flanking Region	CVD
2	71664000	71664500	0.00665221	Exon	Itga6	-0.276242	0.0014052					Itga6	819	-0.276242	0.0014052		CVD
7	86427500	86428000	0.00314005	Intron	Abhd2	-0.228017	0.00165245					Abhd2	-9359	-0.228017	0.00165245
13	55257500	55258000	0.00571712	Exon	Fgfr4	-2.12149	0.00166606					Fgfr4	-22	-2.12149	0.00166606		CVD
13	55270000	55270500	0.00288464	Exon	Fgfr4	-2.12149	0.00166606					Fgfr4	-832	-2.12149	0.00166606	Enhancer	CVD
5	4005000	4005500	0.000694099	Exon	Akap9	0.180606	0.00205573					Akap9	-29384	0.180606	0.00205573	Promoter Flanking Region	CVD
7	17379000	17379500	0.000316789	Exon	Slc1a5	0.409355	0.00209688					Slc1a5	-474	0.409355	0.00209688	Promoter Flanking Region	Obesity
4	119115000	119115500	0.00945787	Intron	Zmynd12	1.60757	0.00241594					Zmynd12	2325	1.60757	0.00241594	Promoter Flanking Region
1	90303500	90304000	0.000383812	Promoter & Exon	Spp2	-1.85952	0.00250795	Spp2	-36	-1.85952	0.00250795	Spp2	36	-1.85952	0.00250795	Promoter
1	90340500	90341000	0.00319651	IGR								Spp2	-36646	-1.85952	0.00250795
15	103139000	103139500	0.00780321	Exon	Gpr84	-1.49816	0.00257505					Gpr84	1869	-1.49816	0.00257505	CTCF Binding Site and Promoter Flanking Region
10	124337000	124337500	0.00270513	IGR								Slc16a7	408872	-0.462138	0.00260367
10	124801500	124802000	0.00488559	IGR								Slc16a7	-35481	-0.462138	0.00260367
10	124854000	124854500	0.00265504	IGR								Slc16a7	-87981	-0.462138	0.00260367
7	133181500	133182000	0.00509356	Intron	Gsg1l	-0.303287	0.0026114					Gsg1l	44425	-0.303287	0.0026114	Promoter Flanking Region
4	123370500	123371000	0.00304622	IGR								Macf1	-8897	0.142677	0.00274988	Open chromatin	Diabetes CVD
13	113043000	113043500	0.00718194	IGR								Ankrd55	35659	-0.888325	0.00276733	Promoter Flanking Region	Diabetes
13	113146500	113147000	0.00593906	Intron	Ankrd55	-0.888325	0.00276733					Ankrd55	-37838	-0.888325	0.00276733	Promoter Flanking Region	Diabetes
4	115644000	115644500	0.00442623	Intron	Faah	-0.589023	0.00283367					Faah	28542	-0.589023	0.00283367		Obesity Diabetes CVD
4	153795000	153795500	0.00528942	Intron	Prdm16	-0.217864	0.00287492					Prdm16	-72434	-0.217864	0.00287492		Obesity CVD
4	47307000	47307500	0.0086511	Intron	Col15a1	-0.274544	0.00296456					Col15a1	-5841	-0.274544	0.00296456	Promoter Flanking Region	Obesity Diabetes
8	46363000	46363500	0.00852591	Exon	Klkb1	-0.301036	0.646884					F11	-15615	-2.16346	0.00306201	Promoter Flanking Region	Diabetes CVD
8	106649000	106649500	0.00798127	Promoter & Exon	Cdh5	-0.14728	0.00307829	SCARNA4	-492			Cdh5	-23475	-0.14728	0.00307829	Promoter Flanking Region	Diabetes CVD
13	45898500	45899000	0.00744698	Intron	Atxn1	0.149623	0.00345543					Atxn1	161826	0.149623	0.00345543	Enhancer	CVD
1	72890500	72891000	0.00628364	Intron	Igfbp2	-1.88742	0.00357816					Igfbp2	4773	-1.88742	0.00357816	Promoter Flanking Region	Obesity Diabetes CVD
1	72905000	72905500	9.64e-05	Exon	Igfbp5	-0.0176231	0.844573					Igfbp2	-9727	-1.88742	0.00357816	Promoter Flanking Region	Obesity Diabetes CVD
2	90903000	90903500	0.00594564	Exon	Slc39a13	-0.202393	0.00386005					Slc39a13	1543	-0.202393	0.00386005
9	86699500	86700000	0.00993276	Intron	Snap91	0.0909481	0.625511					Prss35	-63066	-2.71549	0.0038714
5	76358500	76359000	0.00723673	Exon	Kdr	-0.269952	0.00389283					Kdr	15953	-0.269952	0.00389283	Promoter Flanking Region	Obesity Diabetes CVD
5	76380500	76381000	0.00472089	IGR								Kdr	-6017	-0.269952	0.00389283		Obesity Diabetes CVD
16	22892000	22892500	0.00945952	Promoter & Exon	Ahsg	-1.37443	0.0039901	Ahsg	-115	-1.37443	0.0039901	Ahsg	115	-1.37443	0.0039901	Promoter	Obesity Diabetes CVD
19	44040500	44041000	0.00652707	Exon	Cpn1	-1.63692	0.00415022					Cpn1	2683	-1.63692	0.00415022	Promoter Flanking Region	CVD
19	44051500	44052000	0.0052254	Intron	Cpn1	-1.63692	0.00415022					Cpn1	-8317	-1.63692	0.00415022	Enhancer	CVD
1	92708000	92708500	0.00108151	Exon	Col6a3	-0.25964	0.00422773					Col6a3	-8902	-0.25964	0.00422773		CVD
10	76543500	76544000	0.00571712	Exon	Col18a1	-0.30498	0.00428108					Col18a1	8673	-0.30498	0.00428108		Obesity Diabetes CVD
10	76614500	76615000	0.00382402	Intron	Col18a1	-0.30498	0.00428108					Col18a1	14793	-0.30498	0.00428108	Promoter Flanking Region	Obesity Diabetes CVD
2	155458000	155458500	0.00800126	Exon	Myh7b	0.327033	0.00439861					Myh7b	1187	0.327033	0.00439861		Diabetes CVD
15	93432500	93433000	0.00835039	IGR								Prickle1	-6178	0.223721	0.00443952		Diabetes CVD
15	93441000	93441500	0.00785338	IGR								Prickle1	-14678	0.223721	0.00443952		Diabetes CVD
15	93543000	93543500	0.00438544	IGR								Prickle1	-116678	0.223721	0.00443952	Promoter Flanking Region	Diabetes CVD
15	93565000	93565500	0.00561817	IGR								Prickle1	-138678	0.223721	0.00443952		Diabetes CVD
15	93639000	93639500	0.00631916	IGR								Prickle1	-212678	0.223721	0.00443952		Diabetes CVD
13	49480500	49481000	0.00568103	Exon	Bicd2	0.0699836	0.0891687					Ippk	36147	0.279687	0.00467667
13	38242000	38242500	0.00845836	Promoter				Dsp	-1197	0.160083	0.00478535	Dsp	1197	0.160083	0.00478535	Promoter	Diabetes CVD
13	38276000	38276500	0.00558963	Exon	Dsp	0.160083	0.00478535					Dsp	-5764	0.160083	0.00478535		Diabetes CVD
13	100161000	100161500	0.00850959	Intron	Mrps27	0.00113697	0.987916					6430562O15Rik	21576	1.65925	0.00480882	Enhancer
6	115907500	115908000	0.00809521	Exon	Plxnd1	-0.241875	0.00499633					Plxnd1	-1118	-0.241875	0.00499633	Promoter	Obesity
2	93314000	93314500	0.00668666	IGR								Gm10804	-5404	1.33484	0.00504459	Promoter Flanking Region
12	76945500	76946000	0.00752478	Intron	Syne2	0.170127	0.00512906					Syne2	8217	0.170127	0.00512906	Promoter Flanking Region	CVD
12	76980500	76981000	0.00328404	Intron	Syne2	0.170127	0.00512906					Syne2	-26783	0.170127	0.00512906	Promoter Flanking Region	CVD
6	33396500	33397000	0.00374551	Promoter	Exoc4	0.00102389	0.984514	Gm11934	612	-0.394633	0.315863	Gm13854	-69054	1.68865	0.00561778
1	135869500	135870000	0.00144735	IGR								Prelp	-51509	-0.281974	0.00565495	Enhancer	CVD
11	66333500	66334000	0.00958925	Intron	Shisa6	-0.616068	0.00570141					Shisa6	5797	-0.616068	0.00570141
4	82144500	82145000	0.00447	Exon	Nfib	0.139829	0.00593745					Nfib	720	0.139829	0.00593745	Promoter	Diabetes CVD
15	96011500	96012000	0.00276879	Intron	2610037D02Rik	0.903035	0.00628605					2610037D02Rik	16905	0.903035	0.00628605	Promoter Flanking Region
8	46107000	46107500	2.98e-05	Promoter	Fat1	0.00942164	0.917336	Gm2366	739	1.57617	0.00637586	Gm2366	739	1.57617	0.00637586	Promoter Flanking Region
1	90968000	90968500	0.00792297	Intron	Sh3bp4	-0.213849	0.006396					Sh3bp4	-972	-0.213849	0.006396	Promoter
1	91069500	91070000	0.00301123	IGR								Sh3bp4	-102472	-0.213849	0.006396
8	122907000	122907500	0.00561817	Intron	Gm20388							Gse1	105766	0.218328	0.00643642	Promoter Flanking Region
8	122943500	122944000	0.00869765	Intron	Gm20388							Gse1	69266	0.218328	0.00643642	Promoter Flanking Region
8	123085500	123086000	0.00832002	Intron	Gse1	0.218328	0.00643642					Gse1	9681	0.218328	0.00643642	Promoter Flanking Region
9	122746500	122747000	0.000941541	IGR								Zfp445	24746	0.246678	0.00654655	CTCF Binding Site and Promoter Flanking Region
9	122747000	122747500	0.00121345	IGR								Zfp445	24246	0.246678	0.00654655	CTCF Binding Site
5	151064500	151065000	0.00742123	Intron	Fry	0.267454	0.00662098					Fry	-1995	0.267454	0.00662098	Promoter
5	151140000	151140500	0.00628364	Intron	Fry	0.267454	0.00662098					Fry	-42037	0.267454	0.00662098
18	53632000	53632500	0.00641753	Intron	Prdm6	-2.17041	0.00665665					Prdm6	635	-2.17041	0.00665665		CVD
15	101123500	101124000	1.47e-05	Promoter & Exon	6030408B16Rik	-0.787441	0.00681339	6030408B16Rik	-143	-0.787441	0.00681339	6030408B16Rik	143	-0.787441	0.00681339	Promoter
15	101126500	101127000	0.000695874	Exon	6030408B16Rik	-0.787441	0.00681339					6030408B16Rik	-2857	-0.787441	0.00681339	Open chromatin
13	55914500	55915000	0.0032804	IGR								Pitx1	18286	1.3388	0.00695828
15	83342500	83343000	0.0059961	Promoter				Ttll1	-1177	-0.274844	0.00716273	Ttll1	-1177	-0.274844	0.00716273
19	4753500	4754000	0.00619644	IGR								Rbm4b	3025	0.308953	0.00725042
4	140073000	140073500	0.00658998	Intron	Arhgef10l	-0.185461	0.00739372					Arhgef10l	51296	-0.185461	0.00739372		CVD
4	140129500	140130000	0.00893026	Intron	Arhgef10l	-0.185461	0.00739372					Arhgef10l	3509	-0.185461	0.00739372		CVD
12	51700000	51700500	0.00754938	Intron	Prkd1	0.361317	0.00739679					Prkd1	50210	0.361317	0.00739679		Obesity Diabetes
10	120458000	120458500	0.00660763	IGR								Wif1	13016	-0.750328	0.00757038
3	88156500	88157000	0.00113963	Exon	Smg5	-0.0542625	0.288656					Paqr6	12006	-1.69922	0.00761755
11	97675500	97676000	0.000436299	Promoter	Lasp1	-0.193281	0.00772535	Hdac7	-567	0.0506006	0.413254	Lasp1	1062	-0.193281	0.00772535	Promoter Flanking Region
8	120175000	120175500	0.0097702	IGR								Sdr42e1	20447	-0.308477	0.00781722
15	85911500	85912000	0.0051061	Intron	Gramd4	-0.207655	0.00782069					Gramd4	-6337	-0.207655	0.00782069	Promoter Flanking Region
9	110788500	110789000	0.00383337	Exon	Als2cl	0.236617	0.00817354					Als2cl	293	0.236617	0.00817354	Promoter Flanking Region
2	120532000	120532500	0.00595797	Exon	Stard9	0.27713	0.00833524					Stard9	-1672	0.27713	0.00833524		Diabetes CVD
5	89819000	89819500	0.00169739	IGR								Gc	67790	-1.53935	0.0084704		Obesity Diabetes CVD
7	52387000	52387500	0.00737259	Exon	Flt3l	0.554839	0.00861959					Flt3l	977	0.554839	0.00861959	Open chromatin
3	95539000	95539500	0.00351798	Exon	Ecm1	-0.265196	0.00875766					Ecm1	-59	-0.265196	0.00875766	Promoter
5	113291500	113292000	0.00230145	Intron	Myo18b	0.0983619	0.0090336					Myo18b	33882	0.0983619	0.0090336
5	113383000	113383500	0.00492914	Intron	Adrbk2	-0.212524	0.0161356					Myo18b	-57618	0.0983619	0.0090336
6	114881500	114882000	0.00783709	Intron	Vgll4	-0.202384	0.00919548					Vgll4	-9661	-0.202384	0.00919548	Promoter Flanking Region
6	114908000	114908500	0.0064387	Exon	Vgll4	-0.202384	0.00919548					Vgll4	11198	-0.202384	0.00919548	Promoter Flanking Region
6	114917500	114918000	0.00540204	Intron	Vgll4	-0.202384	0.00919548					Vgll4	1698	-0.202384	0.00919548	Promoter
10	80557000	80557500	0.00176354	Intron	Creb3l3	-1.76806	0.00927509					Creb3l3	-1680	-1.76806	0.00927509	Open chromatin
4	139111000	139111500	0.0087642	Intron	Iffo2	-0.384035	0.00941434					Iffo2	19635	-0.384035	0.00941434
17	14480500	14481000	0.00679572	Intron	Smoc2	-0.169009	0.00990497					Smoc2	55623	-0.169009	0.00990497		Diabetes CVD
17	14555000	14555500	0.00629292	IGR								Smoc2	-18877	-0.169009	0.00990497		Diabetes CVD
17	14566500	14567000	0.00706931	IGR								Smoc2	-30377	-0.169009	0.00990497		Diabetes CVD
17	14630500	14631000	0.00922669	IGR								Smoc2	-94377	-0.169009	0.00990497		Diabetes CVD
2	165924000	165924500	0.0044073	Intron	Sulf2	-0.200566	0.00996314					Sulf2	-20381	-0.200566	0.00996314	Promoter Flanking Region and Enhancer	Obesity CVD
5	137441500	137442000	0.00609023	Promoter & Exon	Fis1	-0.00194664	0.975206	Cldn15	-986	0.435091	0.0100299	Cldn15	986	0.435091	0.0100299	Promoter
5	137442000	137442500	0.00642817	Promoter & Exon	Cldn15	0.435091	0.0100299	Cldn15	-486	0.435091	0.0100299	Cldn15	486	0.435091	0.0100299	Promoter
12	31967500	31968000	0.000223941	Exon	Lamb1	-0.180007	0.0103596					Lamb1	-4460	-0.180007	0.0103596	Promoter Flanking Region and Open chromatin
10	60067000	60067500	0.00104764	Intron	Cdh23	0.225953	0.0103923					Cdh23	-7445	0.225953	0.0103923
10	60102000	60102500	0.000577581	Intron	Cdh23	0.225953	0.0103923					Cdh23	13781	0.225953	0.0103923	Promoter Flanking Region
10	60162000	60162500	5.23e-05	IGR								Cdh23	-2762	0.225953	0.0103923	Promoter Flanking Region
7	107958500	107959000	0.00776857	Intron	Fam168a	0.0324212	0.585758					Relt	45443	-0.344931	0.0107099
11	117005000	117005500	0.000852553	Exon	Sec14l1	-0.0230044	0.637674					Gm11745	-9088	1.39677	0.0112987
6	91600000	91600500	0.000227189	IGR								Slc6a6	34061	0.208014	0.0113642
1	134498500	134499000	0.00255217	Exon	Nfasc	-0.912526	0.198791					Cntn2	-58983	-1.22125	0.011929
15	95656500	95657000	0.00322731	Intron	Ano6	-0.0142909	0.802476					Gm17546	4003	1.37998	0.0120861
10	59015500	59016000	0.00838499	Intron	Ccdc109a							Gm10322	63311	1.48739	0.0122196
7	126904000	126904500	0.00932604	Promoter & Exon	Acsm3	-1.21528	0.0125172	Acsm3	-437	-1.21528	0.0125172	Acsm3	437	-1.21528	0.0125172	Promoter	Obesity Diabetes CVD
7	19509500	19510000	0.00537138	Promoter				Nova2	-1198	0.257973	0.0128172	Nova2	1198	0.257973	0.0128172	Open chromatin	Obesity Diabetes CVD
4	97663500	97664000	0.00909627	Intron	Nfia	0.148918	0.0128306					Nfia	-85776	0.148918	0.0128306	Promoter Flanking Region	Diabetes CVD
11	88712000	88712500	0.00663924	Promoter	Akap1	-0.125099	0.0128525	Fsd2	-170	0.0266455	0.510734	Akap1	817	-0.125099	0.0128525	Promoter
11	88721000	88721500	0.00464437	Intron	Akap1	-0.125099	0.0128525					Akap1	4031	-0.125099	0.0128525	Promoter Flanking Region
11	48662000	48662500	0.00431626	Exon	Trim7	0.27932	0.0129936					Trim7	-596	0.27932	0.0129936
18	32103500	32104000	0.00910881	Exon	Gpr17	0.732804	0.0131326					Gpr17	5790	0.732804	0.0131326	Promoter Flanking Region
19	16441000	16441500	0.00311152	Intron	Gnaq	-0.00396635	0.939026					Gna14	69157	1.12027	0.0131889	Promoter Flanking Region	Diabetes CVD
17	12614000	12614500	0.0027736	Exon	Slc22a3	-0.107735	0.473544					Plg	-42525	-1.6064	0.013247	CTCF Binding Site and Open chromatin	Obesity Diabetes CVD
17	29304500	29305000	0.00520002	Intron	Cpne5	-1.45021	0.0132698					Cpne5	9128	-1.45021	0.0132698	Promoter Flanking Region	Obesity
19	26824500	26825000	0.0041301	Intron	Smarca2	0.113973	0.013411					Smarca2	-284	0.113973	0.013411	Promoter	CVD
10	79690500	79691000	0.00827802	Intron	Mum1	0.196941	0.0135227					Mum1	-1004	0.196941	0.0135227	Promoter
1	62829500	62830000	0.00528207	Exon	Nrp2	-0.215818	0.0138753					Nrp2	-79224	-0.215818	0.0138753	Promoter Flanking Region
3	80682500	80683000	0.00810661	Intron	Glrb	-1.52759	0.0143698					Glrb	33511	-1.52759	0.0143698	Open chromatin
14	64029000	64029500	0.00299004	Intron	Blk	0.575616	0.0145338					Blk	7024	0.575616	0.0145338		Obesity Diabetes CVD
7	107628000	107628500	0.000836243	Exon	Ucp3	0.372395	0.0147949					Ucp3	-6497	0.372395	0.0147949		Obesity Diabetes CVD
6	30911000	30911500	0.00887846	IGR								Klf14	-2010	1.14959	0.0150661		Obesity Diabetes CVD
18	47511000	47511500	0.00400335	Intron	Sema6a	0.139441	0.0151898					Sema6a	16922	0.139441	0.0151898		CVD
18	47613500	47614000	0.00519564	Exon								Sema6a	-84976	0.139441	0.0151898	Promoter Flanking Region	CVD
3	31056500	31057000	0.00689473	Intron	Cldn11	-1.59885	0.0152133					Cldn11	-7632	-1.59885	0.0152133
3	31065000	31065500	0.00305738	IGR								Cldn11	-16132	-1.59885	0.0152133
13	52754000	52754500	0.0082294	IGR								Syk	-61672	0.164979	0.0155395	Promoter Flanking Region and CTCF Binding Site	CVD
X	42157500	42158000	0.00164048	IGR								Dcaf12l1	-14126	-0.323521	0.01563
9	122076000	122076500	0.000592286	Exon	Snrk	0.238836	0.015672					Snrk	-138	0.238836	0.015672
9	122077000	122077500	0.00739543	Exon	Snrk	0.238836	0.015672					Snrk	-1138	0.238836	0.015672	Promoter Flanking Region
4	120355000	120355500	0.00615326	IGR								Cited4	-15592	-0.330198	0.0165228	CTCF Binding Site and TF binding site and Promoter Flanking Region	Obesity
17	48599500	48600000	0.000164766	Exon	Unc5cl	-1.42173	0.0166349					Unc5cl	2160	-1.42173	0.0166349
17	48678500	48679000	0.00148958	Exon	Unc5cl	-1.42173	0.0166349					Unc5cl	-76771	-1.42173	0.0166349
3	65688500	65689000	0.00569566	IGR								Ccnl1	63420	0.222527	0.0166611	Enhancer	Obesity Diabetes
3	65796000	65796500	0.00457772	IGR								Ccnl1	-33829	0.222527	0.0166611		Obesity Diabetes
1	94966000	94966500	0.00701886	Intron	Kif1a	-0.718917	0.0167042					Kif1a	-905	-0.718917	0.0167042	Promoter Flanking Region
3	102881000	102881500	0.0035592	Intron	Ampd1	1.26305	0.0171732					Ampd1	-3024	1.26305	0.0171732		Obesity Diabetes CVD
11	69911000	69911500	9.98e-06	Exon	Asgr2	-1.215	0.0172686					Asgr2	-4750	-1.215	0.0172686
11	69911500	69912000	0.00362081	Exon	Asgr2	-1.215	0.0172686					Asgr2	-5250	-1.215	0.0172686
4	69400500	69401000	0.00578421	IGR								Gm11221	-47488	-1.4221	0.0175267
8	12969000	12969500	0.00257868	Intron	Mcf2l	0.207896	0.155415					Gm15349	3029	1.66722	0.0176877
4	100008000	100008500	0.00180872	Exon	Ror1	-0.140882	0.171852					Gm12706	26664	-1.17268	0.0180752	Enhancer
4	118743500	118744000	0.00862547	Promoter				Gm12866	-1784	-1.27013	0.0181269	Gm12866	-1784	-1.27013	0.0181269	Enhancer
4	62798500	62799000	0.00310564	Exon	Zfp618	-0.0947429	0.701908					Ambp	16707	-1.38458	0.0182557		Diabetes CVD
7	51907000	51907500	0.0035076	Intron	Myh14	0.141328	0.0184271					Myh14	13871	0.141328	0.0184271		CVD
10	44129000	44129500	0.00628364	IGR								Prdm1	49493	-0.527419	0.018918	Enhancer
10	44184500	44185000	0.00948532	Intron	Prdm1	-0.527419	0.018918					Prdm1	-5946	-0.527419	0.018918	Promoter Flanking Region
8	15061000	15061500	0.00889421	Intron	Myom2	0.412206	0.0191771					Myom2	-810	0.412206	0.0191771	Promoter and Promoter Flanking Region
8	15132500	15133000	3.87e-06	Exon	Myom2	0.412206	0.0191771					Myom2	-13493	0.412206	0.0191771
7	134098000	134098500	0.00743573	Intron	Sez6l2	-0.307622	0.0195455					Sez6l2	-619	-0.307622	0.0195455
9	108474000	108474500	0.000417477	Exon	Dalrd3	0.164445	0.0197233					Dalrd3	-1777	0.164445	0.0197233
11	60292000	60292500	0.00149505	Exon	Myo15	1.25463	0.0198219					Myo15	1417	1.25463	0.0198219
15	39673500	39674000	0.00236253	Exon	Dpys	-1.28217	0.01996					Dpys	15513	-1.28217	0.01996	Promoter Flanking Region
1	67148500	67149000	0.00323304	IGR								Cps1	21100	-1.54851	0.0202097	Open chromatin	Diabetes CVD
4	135773000	135773500	0.00165934	Intron	Asap3	-0.156105	0.0205126					Asap3	-10720	-0.156105	0.0205126	Enhancer
18	75436000	75436500	0.00852591	Intron	Dym	0.0322257	0.57095					Gm20544	90742	-0.318498	0.0207212	Enhancer and Promoter Flanking Region
17	85071500	85072000	0.00776857	Exon	Abcg5	-1.29432	0.0210915					Abcg5	2210	-1.29432	0.0210915	Promoter Flanking Region	Obesity Diabetes CVD
1	163124500	163125000	2.41e-05	IGR								4930469G21Rik	-35055	-1.1788	0.0216282	Promoter Flanking Region
8	112523000	112523500	0.00628364	Exon	Tat	-1.45478	0.0219233					Tat	-8594	-1.45478	0.0219233	Promoter Flanking Region
9	62537500	62538000	0.00688919	Intron	Itga11	-0.302948	0.0223522					Itga11	-11833	-0.302948	0.0223522		CVD
18	82687500	82688000	0.00790556	Intron	Mbp	-0.139485	0.464055					Rpl21-ps8	5913	-1.18018	0.0227809	Enhancer
18	82692000	82692500	0.00354554	Intron	Mbp	-0.139485	0.464055					Rpl21-ps8	1413	-1.18018	0.0227809	Promoter Flanking Region
X	53756500	53757000	0.00568103	Intron	Ddx26b	0.355958	0.0228304					Ddx26b	1744	0.355958	0.0228304
3	82680500	82681000	0.0096036	Promoter & Exon	4930564K09Rik			Rbm46	-95	0.834679	0.0228672	Rbm46	-95	0.834679	0.0228672	Open chromatin
10	40351000	40351500	0.00352529	Exon	Ddo	0.124766	0.0230027					Ddo	-1148	0.124766	0.0230027	Promoter	Diabetes
12	72398500	72399000	0.00993287	IGR								Dact1	12371	-0.32517	0.023414
10	80883000	80883500	0.000107398	Exon	Nfic	0.108495	0.0234642					Nfic	6859	0.108495	0.0234642
6	31046500	31047000	0.00911768	IGR								Gm13833	6346	0.920152	0.0235216	Promoter Flanking Region
6	31060000	31060500	0.00648907	IGR								Gm13833	-7154	0.920152	0.0235216	Promoter
3	145708500	145709000	0.0052474	Intron	Wdr63	-1.02664	0.0236547					Wdr63	1649	-1.02664	0.0236547	Enhancer and Promoter Flanking Region
2	163624000	163624500	0.00642671	IGR								Wisp2	22597	-0.61973	0.0241977	Open chromatin
11	60867000	60867500	0.000511475	Intron	Kcnj12	0.193551	0.0246252					Kcnj12	12306	0.193551	0.0246252
3	129550500	129551000	0.00637969	Intron	Cfi	-0.952321	0.0246412					Cfi	-10845	-0.952321	0.0246412	Open chromatin	CVD
16	11590500	11591000	0.005735	Intron	Snx29	0.139661	0.246036					Gm15897	-94101	1.48184	0.0246592	Enhancer
9	99324000	99324500	0.00144007	Intron	Mras	-0.204766	0.0250157					Mras	2315	-0.204766	0.0250157	Enhancer	Obesity Diabetes CVD
7	150666000	150666500	0.00442866	Exon	Slc22a18	-0.712337	0.0251526					Slc22a18	-4994	-0.712337	0.0251526	CTCF Binding Site and TF binding site and Promoter Flanking Region
10	24338000	24338500	0.00850959	IGR								Gm15270	-21086	0.719206	0.025261
13	104161500	104162000	0.00178133	IGR								Gm5454	-15170	-1.02841	0.0253073	Promoter Flanking Region
X	103046500	103047000	0.00957512	Exon	Atrx	0.117462	0.0262263					Atrx	363	0.117462	0.0262263		CVD
17	28204500	28205000	0.00628364	Exon	Tcp11	1.14033	0.0262557					Tcp11	921	1.14033	0.0262557		Diabetes
17	28244500	28245000	0.00723673	IGR								Tcp11	-26916	1.14033	0.0262557	Enhancer	Diabetes
6	113830500	113831000	0.000291544	Intron	Atp2b2	-0.848877	0.0264105					Atp2b2	10864	-0.848877	0.0264105		Diabetes CVD
2	168036500	168037000	0.00252875	Exon	Dpm1	0.629191	0.0265192					Dpm1	2261	0.629191	0.0265192
10	76046500	76047000	0.00559645	Exon	Ftcd	-0.867236	0.0271423					Ftcd	3378	-0.867236	0.0271423		Diabetes CVD
11	63715000	63715500	0.000276233	Intron	Hs3st3b1	-0.411727	0.0273887					Hs3st3b1	20792	-0.411727	0.0273887
11	63740000	63740500	0.00407488	IGR								Hs3st3b1	-4208	-0.411727	0.0273887
8	10415000	10415500	0.00781687	Intron	Myo16	-1.38064	0.027989					Myo16	-142428	-1.38064	0.027989	CTCF Binding Site and Promoter Flanking Region and Enhancer	Obesity Diabetes CVD
10	57573000	57573500	0.00815198	IGR								Smpdl3a	-58626	-0.123697	0.028088		Diabetes
10	96939000	96939500	0.00160257	IGR								Dcn	3245	-0.150612	0.0283838		Diabetes CVD
11	50417500	50418000	0.000923647	Promoter	Adamts2	-0.286302	0.0140976	Gm12198	-1550	-1.03322	0.0287847	Gm12198	-1550	-1.03322	0.0287847
11	50418000	50418500	0.00764189	Intron	Adamts2	-0.286302	0.0140976					Gm12198	-2050	-1.03322	0.0287847
17	36195000	36195500	0.00349109	Promoter & Exon	Gm11127	-1.03328	0.0288444	Gm11127	316	-1.03328	0.0288444	Gm11127	316	-1.03328	0.0288444	Enhancer
5	146662000	146662500	0.00279881	IGR								Cyp3a11	29540	-1.45069	0.0291049
9	79792500	79793000	0.00949838	Intron	Filip1	0.148089	0.0291512					Filip1	17340	0.148089	0.0291512
12	12943500	12944000	0.00421356	Exon	Mycn	-0.615117	0.0297997					Mycn	3922	-0.615117	0.0297997	Promoter
12	12944000	12944500	4.77e-05	Exon	Mycn	-0.615117	0.0297997					Mycn	3422	-0.615117	0.0297997	Promoter
1	38264500	38265000	0.0091927	Exon	Aff3	-0.31951	0.0302604					Aff3	-10212	-0.31951	0.0302604		Diabetes
1	38551000	38551500	0.00922669	Intron	Aff3	-0.31951	0.0302604					Aff3	45687	-0.31951	0.0302604	Promoter Flanking Region	Diabetes
1	38554500	38555000	0.00871714	Intron	Aff3	-0.31951	0.0302604					Aff3	42187	-0.31951	0.0302604		Diabetes
1	38607500	38608000	1.12e-05	Intron	Aff3	-0.31951	0.0302604					Aff3	-10813	-0.31951	0.0302604		Diabetes
1	38639500	38640000	0.00178133	Intron	Aff3	-0.31951	0.0302604					Aff3	-42813	-0.31951	0.0302604	Promoter Flanking Region	Diabetes
2	4147500	4148000	0.00665843	Promoter	Frmd4a	-0.125791	0.0304819	Coro1b	-1119			Frmd4a	-73582	-0.125791	0.0304819
2	4450500	4451000	0.0059555	Exon	Frmd4a	-0.125791	0.0304819					Frmd4a	30300	-0.125791	0.0304819
9	60604500	60605000	0.00970505	Intron	1700036A12Rik	-1.03506	0.0305615					1700036A12Rik	-13573	-1.03506	0.0305615	Promoter Flanking Region and CTCF Binding Site
17	29937000	29937500	0.0092082	IGR								Mdga1	35303	-0.202551	0.0305749	Enhancer
9	58907500	58908000	0.00712141	IGR								Neo1	-23252	-0.110826	0.0305884	Open chromatin
2	172967000	172967500	0.00145537	IGR								Pck1	11549	-1.0783	0.0313008		Obesity Diabetes CVD
2	172985000	172985500	0.00539274	IGR								Pck1	-6417	-1.0783	0.0313008	CTCF Binding Site and Promoter	Obesity Diabetes CVD
17	31725000	31725500	0.00122904	Exon	Pknox1	-0.181562	0.0316647					Pknox1	3677	-0.181562	0.0316647	Enhancer
17	31739000	31739500	0.0025439	Intron	Pknox1	-0.181562	0.0316647					Pknox1	683	-0.181562	0.0316647
12	5264000	5264500	0.00551138	Intron	Klhl29	0.481729	0.0318997					Klhl29	118488	0.481729	0.0318997		Diabetes CVD
11	85689500	85690000	0.00101531	IGR								Tbx4	10424	-1.17428	0.032798		Diabetes
13	44580500	44581000	0.00580937	IGR								Jarid2	244343	0.127637	0.0328818	Promoter Flanking Region
13	44631000	44631500	0.00739218	IGR								Jarid2	193843	0.127637	0.0328818	Promoter Flanking Region
13	44722500	44723000	0.00682159	IGR								Jarid2	102343	0.127637	0.0328818	Promoter Flanking Region
2	179432500	179433000	0.00350835	Intron	Cdh4	-0.306733	0.0332427					Cdh4	79368	-0.306733	0.0332427	Enhancer	CVD
2	179460000	179460500	0.000514479	Intron	Cdh4	-0.306733	0.0332427					Cdh4	51868	-0.306733	0.0332427	Enhancer	CVD
2	179567500	179568000	0.00571712	Intron	Cdh4	-0.306733	0.0332427					Cdh4	-55632	-0.306733	0.0332427		CVD
2	179587500	179588000	0.00841513	Intron	Cdh4	-0.306733	0.0332427					Cdh4	41089	-0.306733	0.0332427		CVD
3	94943500	94944000	0.00502336	Exon	Tnfaip8l2	0.404986	0.0344164					Tnfaip8l2	2782	0.404986	0.0344164	Promoter
7	141691500	141692000	0.00702645	IGR								D7Ertd443e	-114156	-0.477842	0.0344591	Promoter
17	5471500	5472000	0.0023965	IGR								Zdhhc14	21100	0.212745	0.0346145
13	72921000	72921500	0.00585465	IGR								Irx2	-150955	-0.592425	0.0346397
5	140448500	140449000	0.000191903	Exon	Elfn1	0.8369	0.0354503					Elfn1	-64603	0.8369	0.0354503
4	130367000	130367500	0.00651887	Intron	Sdc3	-0.145569	0.035702					Sdc3	853	-0.145569	0.035702	Promoter	Obesity
2	126370000	126370500	0.000213579	Intron	Gm16762							Slc27a2	8143	-1.44777	0.0362825	Enhancer
15	37603000	37603500	0.00802658	Intron	Ncald	-0.0254523	0.793486					Gm15942	27459	1.16716	0.036896	Promoter Flanking Region
9	98548000	98548500	0.00109843	IGR								Mrps22	-45902	-0.146945	0.0369929		Obesity CVD
9	98603000	98603500	0.00878142	IGR								Mrps22	-100902	-0.146945	0.0369929		Obesity CVD
5	109983000	109983500	0.00544886	IGR								Crlf2	4955	-0.227459	0.0372401	Open chromatin
1	181851000	181851500	0.00772222	IGR								Cdc42bpa	39603	0.103237	0.0374627
13	51406500	51407000	0.00281976	IGR								S1pr3	97487	-0.160661	0.0376006	Promoter Flanking Region	Diabetes CVD
11	102294000	102294500	0.00629684	Exon	Grn	-0.102784	0.0378392					Grn	99	-0.102784	0.0378392	Promoter	Diabetes CVD
11	102295500	102296000	0.00390289	Exon	Grn	-0.102784	0.0378392					Grn	-84	-0.102784	0.0378392	Promoter	Diabetes CVD
11	102298500	102299000	0.00817955	Exon	Fam171a2	-0.0797239	0.613647					Grn	-1770	-0.102784	0.0378392	Promoter Flanking Region	Diabetes CVD
13	58914000	58914500	0.00833631	Intron	Ntrk2	-0.81513	0.0381854					Ntrk2	-3948	-0.81513	0.0381854		Obesity Diabetes CVD
10	84032000	84032500	0.00331907	IGR								Tcp11l2	7371	-0.135683	0.0382129
10	84034000	84034500	0.009662	IGR								Tcp11l2	5371	-0.135683	0.0382129
4	57241500	57242000	0.00972275	Intron	Ptpn3	0.171268	0.0385235					Ptpn3	-6574	0.171268	0.0385235
4	141476500	141477000	0.0082294	Promoter & Exon	Fhad1	1.15739	0.0385941	Card11	50	0.0705962	0.831657	Fhad1	1841	1.15739	0.0385941
11	92950500	92951000	0.00307185	IGR								Car10	8842	1.01701	0.0388893
11	3933500	3934000	0.00138329	Intron	Sec14l4	-1.06496	0.0398442					Sec14l4	-1655	-1.06496	0.0398442	Promoter
4	122869500	122870000	2.02e-05	Exon	Hpcal4	0.873035	0.0405355					Hpcal4	-8528	0.873035	0.0405355
9	15365500	15366000	0.00287423	Exon	Ccdc67	0.683383	0.040624					Ccdc67	27033	0.683383	0.040624
12	12323500	12324000	0.00849724	Intron	Fam49a	-0.227965	0.0410723					Fam49a	-54555	-0.227965	0.0410723	Promoter Flanking Region
5	122801000	122801500	0.00292819	Exon	Rad9b	0.358001	0.0417121					Rad9b	303	0.358001	0.0417121
1	174696000	174696500	0.00964814	IGR								Crp	-67803	-1.46429	0.0419649		Obesity Diabetes CVD
2	166383500	166384000	0.00918793	IGR								Prex1	14977	-0.220211	0.0420971		Diabetes CVD
2	166410000	166410500	0.00991822	Intron	Prex1	-0.220211	0.0420971					Prex1	-2429	-0.220211	0.0420971	Promoter Flanking Region and CTCF Binding Site	Diabetes CVD
8	73241000	73241500	0.00042896	IGR								Pde4c	6619	0.273206	0.0425204		Diabetes CVD
7	73616500	73617000	0.00788532	IGR								Aldh1a3	-44097	-0.628215	0.0425905
7	73669000	73669500	0.00954007	IGR								Aldh1a3	-96597	-0.628215	0.0425905
10	126534000	126534500	3.22e-07	Exon	Os9	-0.00440123	0.930075					Agap2	-18037	0.244407	0.0427948
10	61117000	61117500	0.00825768	Intron	Ppa1	-0.143957	0.0432136					Ppa1	-5631	-0.143957	0.0432136	Promoter Flanking Region
14	21190000	21190500	0.00123381	Intron	Fam149b	-0.108535	0.153035					Dnajc9	18132	0.16511	0.0433755	Promoter Flanking Region
14	30998000	30998500	0.00425545	Intron	Cacna1d	-0.037642	0.851334					Chdh	-148295	-0.958267	0.0434114	Promoter Flanking Region
3	65023000	65023500	0.00149505	Intron	Kcnab1	-0.505497	0.0435292					Kcnab1	-30975	-0.505497	0.0435292
3	52326500	52327000	0.00160357	IGR								Gm10293	90207	0.844416	0.0442325	Enhancer
3	52426000	52426500	0.00160357	IGR								Gm10293	-9293	0.844416	0.0442325	Promoter Flanking Region
8	81343000	81343500	0.00148579	Intron	Lsm6	-0.166252	0.0445248					Lsm6	1997	-0.166252	0.0445248	Promoter
6	90611000	90611500	0.00877194	Exon	Iqsec1	-0.116219	0.0445629					Iqsec1	6993	-0.116219	0.0445629	Promoter Flanking Region	CVD
X	23414000	23414500	0.00158762	IGR								Gm4907	7830	1.02277	0.0453326
5	147842000	147842500	0.0042415	Intron	Lnx2	-0.156411	0.0462376					Lnx2	-11389	-0.156411	0.0462376
13	53151500	53152000	0.00675368	IGR								Nfil3	-75058	-0.298719	0.0471289		Obesity Diabetes
13	53202000	53202500	0.00365789	IGR								Nfil3	-125558	-0.298719	0.0471289		Obesity Diabetes
10	45087000	45087500	0.000923647	Intron	Bves	-0.116469	0.04727					Bves	-31432	-0.116469	0.04727	CTCF Binding Site	Diabetes CVD
11	104438500	104439000	0.00140063	Exon	Myl4	-1.69193	0.0473541					Myl4	95	-1.69193	0.0473541	Promoter	CVD
18	53797000	53797500	0.00294932	IGR								Cep120	47135	0.115256	0.0485085	Enhancer	Obesity CVD
X	7244000	7244500	0.00256117	Exon	Prickle3	0.134507	0.0485145					Prickle3	-776	0.134507	0.0485145
12	106822500	106823000	0.00122904	Intron	Bdkrb2	-0.390961	0.397579					Bdkrb1	19801	1.17948	0.0488065	Enhancer and Promoter Flanking Region and CTCF Binding Site	Diabetes CVD
15	31239500	31240000	0.00862156	Intron	Ankrd33b	-0.0717218	0.258262					Fam136b-ps	-33254	0.867787	0.0489831	CTCF Binding Site and Promoter Flanking Region
10	126628500	126629000	0.00198382	Promoter & Exon	Dtx3	0.171563	0.0666057	Arhgef25	-1390	0.19181	0.0490413	Arhgef25	-1390	0.19181	0.0490413	Promoter
11	49464000	49464500	0.0023965	Exon	Flt4	-0.208651	0.0109575					Scgb3a1	13112	0.850817	0.0497418	Promoter Flanking Region and CTCF Binding Site	Obesity
1	145068000	145068500	0.00853491	IGR								Cdc73	385738	0.144822	0.0499981		CVD
2	32733500	32734000	0.0099265	Promoter	Fam129b	-0.180896	0.050661	Gm13523	-1979	-0.935777	0.121985	Fam129b	-1866	-0.180896	0.050661	Promoter
2	32748000	32748500	0.00801469	Intron	Fam129b	-0.180896	0.050661					Fam129b	3152	-0.180896	0.050661	Promoter Flanking Region
7	6605500	6606000	0.00723673	IGR								Zim1	36022	-0.402614	0.0517164
16	11047000	11047500	0.00309251	Intron	Litaf	-0.181518	0.051769					Litaf	19250	-0.181518	0.051769	Promoter Flanking Region	CVD
15	101243000	101243500	0.00533042	Exon	Krt7	0.847648	0.0518392					Krt7	-120	0.847648	0.0518392	Promoter
10	92727500	92728000	0.00988353	Exon	Elk3	-0.163604	0.0520236					Elk3	46056	-0.163604	0.0520236	Promoter Flanking Region
10	92780000	92780500	0.00939957	IGR								Elk3	-6120	-0.163604	0.0520236	Promoter Flanking Region
11	100607000	100607500	5.7e-10	Exon	Kcnh4	0.334501	0.451363					Rab5c	-7471	-0.116406	0.052042
11	77699500	77700000	0.00143829	Intron	Pipox	-0.538192	0.0522514					Pipox	-1454	-0.538192	0.0522514	Promoter
6	8303000	8303500	0.00313569	Intron	Gm16039							Gm16055	11136	0.870417	0.0523448	Promoter Flanking Region
2	165150000	165150500	0.000461237	Intron	Elmo2	-0.117461	0.0529756					Elmo2	1979	-0.117461	0.0529756	Promoter	Diabetes
15	79001000	79001500	0.00918783	Intron	Gm10863	1.07322	0.053401					Gm10863	-4504	1.07322	0.053401
1	183160500	183161000	0.00958802	IGR								A430110L20Rik	-4293	0.704127	0.0537963	Promoter Flanking Region
9	20039000	20039500	0.00723108	IGR								Olfr872	2606	1.1512	0.0538916
19	40448000	40448500	0.00785864	Exon	Sorbs1	0.134425	0.0539824					Sorbs1	28757	0.134425	0.0539824	Promoter Flanking Region	Obesity Diabetes CVD
3	52862500	52863000	0.00818979	Intron	Lhfp	-0.123811	0.054326					Lhfp	-16995	-0.123811	0.054326	Promoter Flanking Region
3	128973000	128973500	0.00581005	Exon	Enpep	-0.152835	0.0543621					Enpep	11021	-0.152835	0.0543621	Enhancer and Promoter Flanking Region	Obesity Diabetes CVD
9	72282500	72283000	0.00682052	IGR								Mns1	3836	-0.674972	0.0549871	Promoter Flanking Region
X	11622000	11622500	0.00252178	Intron	Bcor	-0.117299	0.055261					Bcor	35679	-0.117299	0.055261		CVD
X	11635500	11636000	0.00715918	Exon	Bcor	-0.117299	0.055261					Bcor	22179	-0.117299	0.055261		CVD
X	11642000	11642500	0.000707279	Intron	Bcor	-0.117299	0.055261					Bcor	15679	-0.117299	0.055261	Promoter Flanking Region	CVD
5	137578500	137579000	0.00929746	IGR								Trim56	13577	0.104299	0.0554933	Promoter Flanking Region
16	95802000	95802500	0.00427674	Intron	Erg	-0.125418	0.0554983					Erg	6200	-0.125418	0.0554983
2	37619500	37620000	0.00815855	Promoter				H2-M2	997			Crb2	12269	0.846218	0.055523	Promoter Flanking Region
2	37648500	37649000	0.00114369	Exon	Crb2	0.846218	0.055523					Crb2	-1809	0.846218	0.055523
2	37649000	37649500	0.00727137	Exon	Crb2	0.846218	0.055523					Crb2	1689	0.846218	0.055523
7	105259500	105260000	0.00940797	Intron	Myo7a	-0.277384	0.0555378					Myo7a	1672	-0.277384	0.0555378		Diabetes CVD
18	4923500	4924000	0.00951164	Intron	Svil	0.092983	0.0557192					Svil	-1776	0.092983	0.0557192	Promoter	Obesity Diabetes
18	5019000	5019500	0.00591151	Intron	Svil	0.092983	0.0557192					Svil	21224	0.092983	0.0557192	Promoter Flanking Region	Obesity Diabetes
18	5059000	5059500	0.000619933	Exon	Svil	0.092983	0.0557192					Svil	5470	0.092983	0.0557192	Promoter Flanking Region	Obesity Diabetes
2	75431500	75432000	0.00553472	IGR								Gm13655	39939	0.872757	0.0558751
2	75441000	75441500	0.00668666	IGR								Gm13655	30439	0.872757	0.0558751	Promoter Flanking Region and CTCF Binding Site
5	122278500	122279000	0.0056056	Exon	Sh2b3	0.0995484	0.055956					Sh2b3	7613	0.0995484	0.055956	Promoter Flanking Region	Diabetes CVD
1	51950500	51951000	0.00608061	Intron	Myo1b	-0.122163	0.0561029					Myo1b	2645	-0.122163	0.0561029	Promoter
X	96662000	96662500	0.00062878	Exon	Pja1	-0.12662	0.0571048					Pja1	4011	-0.12662	0.0571048
X	96662500	96663000	0.00062878	Exon	Pja1	-0.12662	0.0571048					Pja1	3511	-0.12662	0.0571048
X	96682500	96683000	0.00261298	IGR								Pja1	-15888	-0.12662	0.0571048
7	133914500	133915000	0.00062878	Exon	Gdpd3	0.158696	0.0576855					Gdpd3	-4572	0.158696	0.0576855	Promoter Flanking Region
18	74717500	74718000	0.00033759	Intron	Myo5b	0.110711	0.03512					1700120E14Rik	-26722	-1.14915	0.0577434
9	48543500	48544000	0.00762992	Intron	Zbtb16	0.318886	0.0582557					Zbtb16	100550	0.318886	0.0582557	Promoter Flanking Region	Diabetes CVD
15	81666000	81666500	0.00732576	IGR								Gm8444	8129	0.874808	0.0584824	Promoter Flanking Region
2	157730500	157731000	0.00152151	IGR								Gm14176	-3228	-0.916258	0.0588513
8	74103000	74103500	0.00438438	Exon	Slc27a1	0.156463	0.0588787					Slc27a1	-10174	0.156463	0.0588787	Enhancer	Obesity Diabetes CVD
1	94828000	94828500	0.00678467	IGR								Capn10	2953	-0.179221	0.0590559		Obesity Diabetes CVD
13	95857000	95857500	9.51e-05	Intron	Pde8b	0.207123	0.0591143					Pde8b	-34027	0.207123	0.0591143	Enhancer	Obesity Diabetes CVD
13	95868000	95868500	0.00622553	Intron	Pde8b	0.207123	0.0591143					Pde8b	-45027	0.207123	0.0591143		Obesity Diabetes CVD
15	100675000	100675500	6.93e-06	IGR								Slc4a8	-30215	0.317756	0.0596511	Promoter Flanking Region
15	25719000	25719500	0.00694048	Intron	Myo10	0.108647	0.0600565					Myo10	-9055	0.108647	0.0600565		CVD
X	97920500	97921000	0.00354678	Intron	Kif4	-0.259514	0.449881					Gdpd2	4712	0.852586	0.0604158
9	119051000	119051500	0.0023425	Intron	Dlec1	-0.192596	0.675927					Acaa1b	8181	-1.06345	0.0608612
11	110511500	110512000	0.00348047	IGR								Gm11682	-105679	1.00919	0.0609812
13	69349000	69349500	0.00788532	IGR								Adcy2	-210581	-0.687346	0.0621775
1	189130000	189130500	0.00964814	Intron	Gpatch2	0.17204	0.062913					Gpatch2	-79941	0.17204	0.062913
1	71461000	71461500	0.0061389	Promoter & Exon	Abca12	-0.192411	0.0630666	Abca12	484	-0.192411	0.0630666	Abca12	484	-0.192411	0.0630666
19	59793000	59793500	0.00864971	IGR								Gm17203	183965	0.836139	0.0634411
10	93432000	93432500	0.00799417	Exon	Vezt	0.106953	0.0639517					Vezt	5253	0.106953	0.0639517
18	49991000	49991500	0.00905647	Promoter				Dmxl1	-1667	-0.103668	0.0641723	Dmxl1	1667	-0.103668	0.0641723	Promoter
19	6490500	6491000	0.000392118	Exon	Nrxn2	-0.19579	0.0642401					Nrxn2	7171	-0.19579	0.0642401
19	6495500	6496000	0.00396716	Intron	Nrxn2	-0.19579	0.0642401					Nrxn2	2171	-0.19579	0.0642401
4	151757000	151757500	0.00366089	Exon	Chd5	0.670098	0.0655792					Chd5	-5925	0.670098	0.0655792	Promoter Flanking Region
4	151764500	151765000	0.00989636	Exon	Kcnab2	-0.073786	0.675067					Chd5	-13425	0.670098	0.0655792
14	8795500	8796000	0.00725794	IGR								Dnase1l3	14236	-0.758047	0.0667636	Enhancer
19	57329000	57329500	0.00265218	Intron	Ablim1	0.0677429	0.0671161					Ablim1	-14649	0.0677429	0.0671161		Diabetes CVD
6	39452000	39452500	0.00898771	Intron	Dennd2a	-0.144419	0.0671782					Dennd2a	-12835	-0.144419	0.0671782
6	39504500	39505000	0.00445667	Intron	Dennd2a	-0.144419	0.0671782					Dennd2a	3366	-0.144419	0.0671782	Promoter
10	92945500	92946000	0.0028724	Exon	Lta4h	-0.0623034	0.389537					Hal	6013	-0.620519	0.0677043		Diabetes CVD
2	35270000	35270500	0.00830521	Intron	Ggta1	-0.144267	0.0682133					Ggta1	7779	-0.144267	0.0682133
7	148844000	148844500	0.00864777	IGR								Muc6	-2782	0.485044	0.0687012
17	15320500	15321000	0.0087117	IGR								Gm5091	57247	1.11354	0.0689564
5	125887500	125888000	0.0028724	IGR								Ubc	-16928	-0.124445	0.0690485	Promoter Flanking Region	Diabetes CVD
11	94107500	94108000	0.00866846	Promoter				Wfikkn2	-181	0.185846	0.0691359	Wfikkn2	-181	0.185846	0.0691359	Open chromatin
1	135968000	135968500	0.0049977	IGR								Btg2	7697	-0.191084	0.0694283
5	118539000	118539500	0.0097451	Intron	Fbxw8	-0.0394241	0.45106					Gm9754	-23631	0.727126	0.069775	Promoter Flanking Region
14	31974000	31974500	0.00680838	Exon	Stab1	-0.178766	0.0699957					Stab1	1015	-0.178766	0.0699957	Promoter Flanking Region	Obesity Diabetes
9	78467000	78467500	0.00571273	Intron	Cd109	-0.389205	0.0711293					Cd109	-3430	-0.389205	0.0711293	Promoter Flanking Region
5	33388000	33388500	0.00754938	IGR								Ywhah	-23560	-0.106157	0.0714193	Open chromatin	Diabetes
7	139406000	139406500	0.00346828	Intron	Fgfr2	-0.113445	0.666499					Cpxm2	-59578	-0.227104	0.0715853
X	13063000	13063500	9.34e-06	Exon	Nyx	0.321815	0.249297					Gm14506	5159	0.873533	0.0716987	Promoter Flanking Region
X	13063500	13064000	0.000598202	Exon	Nyx	0.321815	0.249297					Gm14506	4659	0.873533	0.0716987	Promoter Flanking Region
9	90153000	90153500	0.00101408	Intron	Tbc1d2b	0.111811	0.0717504					Tbc1d2b	-2235	0.111811	0.0717504	Promoter Flanking Region
6	136613500	136614000	0.00533128	IGR								Plbd1	-3051	-0.150288	0.0722579
6	136640500	136641000	0.00933163	IGR								Plbd1	-30051	-0.150288	0.0722579
12	85488500	85489000	0.00665221	Promoter & Exon	Pnma1	-0.672977	0.0728211	Pnma1	939	-0.672977	0.0728211	Pnma1	939	-0.672977	0.0728211	Promoter
1	135639000	135639500	0.0027736	Intron	Atp2b4	-0.136086	0.0729434					Atp2b4	10858	-0.136086	0.0729434	Promoter Flanking Region	CVD
12	113392000	113392500	0.000154935	Intron	Kif26a	-0.123169	0.073015					Kif26a	-7554	-0.123169	0.073015	Promoter Flanking Region
12	113405500	113406000	0.00894168	Intron	Kif26a	-0.123169	0.073015					Kif26a	-21054	-0.123169	0.073015
13	45715500	45716000	0.00517522	Intron	Atxn1	0.149623	0.00345543					Gmpr	-81322	0.110975	0.0731526	Enhancer	CVD
2	60368000	60368500	0.00769627	Exon	Pla2r1	0.0721274	0.576627					Gm13583	20814	1.15223	0.0733571
3	53538000	53538500	0.00321547	IGR								Frem2	-76723	0.237817	0.0733922	Open chromatin
2	60511000	60511500	0.00509189	Exon	Itgb6	-0.250886	0.0734141					Itgb6	750	-0.250886	0.0734141	Promoter	Diabetes CVD
10	77929000	77929500	0.00229633	Promoter				Pdxk	-1280	0.149358	0.0736269	Pdxk	-1280	0.149358	0.0736269	Promoter	CVD
1	95041000	95041500	0.00370802	Exon	Agxt	-1.08848	0.07387					Agxt	-9178	-1.08848	0.07387	Enhancer
1	40886000	40886500	0.00196287	Intron	Tmem182	0.125285	0.0739642					Tmem182	-23554	0.125285	0.0739642	Promoter Flanking Region and TF binding site	Obesity
1	41058500	41059000	0.00847458	IGR								Tmem182	-196054	0.125285	0.0739642	Open chromatin and CTCF Binding Site	Obesity
12	4015500	4016000	0.00335902	Intron	Efr3b	-0.197316	0.0744208					Efr3b	23415	-0.197316	0.0744208	Promoter Flanking Region	Diabetes CVD
11	88206500	88207000	0.000227189	Intron	Msi2	0.0266139	0.572963					Gm15893	-36707	0.506163	0.0748083	Promoter Flanking Region
2	164256000	164256500	0.00926375	Intron	Sdc4	-0.14884	0.0750487					Sdc4	12686	-0.14884	0.0750487	Promoter	Obesity Diabetes CVD
15	13037500	13038000	0.00976361	Intron	Cdh6	-0.720422	0.0751328					Cdh6	65894	-0.720422	0.0751328
8	26773500	26774000	0.00340962	Exon	Whsc1l1	0.098361	0.0761014					Whsc1l1	11408	0.098361	0.0761014
19	56410500	56411000	0.0023965	Exon	Nrap	0.153465	0.0768894					Nrap	9538	0.153465	0.0768894	Promoter Flanking Region	Diabetes
19	56411500	56412000	0.00905654	Intron	Nrap	0.153465	0.0768894					Nrap	8538	0.153465	0.0768894	Promoter Flanking Region	Diabetes
2	144886000	144886500	0.00137625	IGR								Slc24a3	107490	-0.29243	0.0770308		CVD
17	86218000	86218500	0.0092082	IGR								Six2	-130386	-0.574939	0.077495
12	70494000	70494500	0.00755981	IGR								Gm9887	-20555	0.763281	0.0779057	Open chromatin
15	92508500	92509000	0.0086503	Intron	Pdzrn4	0.590057	0.0789535					Pdzrn4	-80960	0.590057	0.0789535		CVD
15	92582500	92583000	0.000833788	Intron	Pdzrn4	0.590057	0.0789535					Pdzrn4	-154960	0.590057	0.0789535	Open chromatin	CVD
15	92594000	92594500	0.00792297	Intron	Pdzrn4	0.590057	0.0789535					Pdzrn4	-166460	0.590057	0.0789535		CVD
14	106067000	106067500	0.00871714	IGR								Gm10076	14045	1.17131	0.0789739
19	5454500	5455000	0.00630882	Exon	Ccdc85b	0.153576	0.0791401					Ccdc85b	3049	0.153576	0.0791401	Promoter
14	79029000	79029500	0.00353233	Exon	Dgkh	0.194998	0.080101					Dgkh	81	0.194998	0.080101	Enhancer
5	115093500	115094000	0.00438438	Intron	Trpv4	-0.285673	0.0807155					Trpv4	1408	-0.285673	0.0807155		Obesity
16	30308000	30308500	0.00231485	Exon	Gp5	1.17531	0.0807261					Gp5	2865	1.17531	0.0807261	Promoter	Diabetes CVD
11	97842000	97842500	0.00417124	Intron	Plxdc1	-0.215009	0.0807648					Plxdc1	5713	-0.215009	0.0807648	Promoter Flanking Region
17	86904000	86904500	0.00580057	Promoter	Gm10309	0.764077	0.0808417	Gm10309	572	0.764077	0.0808417	Gm10309	572	0.764077	0.0808417	Promoter
8	93261000	93261500	0.00257734	IGR								Chd9	91734	0.133456	0.0808843
7	30101000	30101500	0.00497742	Exon	Dpf1	-1.02972	0.0810361					Dpf1	-1838	-1.02972	0.0810361	Promoter
7	30117000	30117500	0.00122138	Exon	Sipa1l3	-0.00484813	0.941619					Dpf1	-17838	-1.02972	0.0810361	CTCF Binding Site
2	10148000	10148500	0.00391239	Intron	Itih5	-0.153327	0.0815383					Itih5	-72802	-0.153327	0.0815383
2	10169000	10169500	0.0083706	Intron	Itih5	-0.153327	0.0815383					Itih5	-93802	-0.153327	0.0815383
5	67425000	67425500	0.00438438	Exon	Limch1	0.106318	0.08183					Limch1	10088	0.106318	0.08183
5	67435000	67435500	0.00563126	Intron	Limch1	0.106318	0.08183					Limch1	88	0.106318	0.08183
19	29969000	29969500	0.00701886	IGR								Il33	30604	0.297304	0.0823566		Obesity CVD
2	84605500	84606000	0.00266678	Exon	Serping1	-0.150233	0.0823973					Serping1	9785	-0.150233	0.0823973		Diabetes CVD
8	81619000	81619500	0.0013516	Intron	Zfp827	0.107023	0.0826095					Zfp827	23226	0.107023	0.0826095	Promoter Flanking Region and Open chromatin
8	81621000	81621500	0.00120217	Intron	Zfp827	0.107023	0.0826095					Zfp827	21226	0.107023	0.0826095	Promoter Flanking Region
9	89964500	89965000	0.00492914	Intron	Ctsh	-0.198111	0.0827855					Ctsh	2034	-0.198111	0.0827855		Diabetes CVD
14	101782000	101782500	0.00136711	IGR								Tbc1d4	80440	-0.113262	0.0842646		Diabetes CVD
19	32296500	32297000	0.00899381	Intron	Sgms1	0.130336	0.0851528					Sgms1	-11020	0.130336	0.0851528	Promoter Flanking Region
15	54871000	54871500	0.00357882	Intron	Taf2	-0.110365	0.0857288					Taf2	32707	-0.110365	0.0857288
12	35134000	35134500	0.00723112	Intron	Hdac9	-0.135252	0.0873819					Hdac9	-11735	-0.135252	0.0873819		Diabetes CVD
12	35235000	35235500	0.00596422	IGR								Hdac9	-21246	-0.135252	0.0873819		Diabetes CVD
14	68665000	68665500	0.0092082	IGR								Nefl	36920	1.11803	0.0874182
13	105308000	105308500	0.00357882	IGR								Adamts6	-72415	0.308665	0.0875306	CTCF Binding Site and Promoter Flanking Region
9	120869000	120869500	0.00942453	Exon	Ctnnb1	-0.0671364	0.0876186					Ctnnb1	-3015	-0.0671364	0.0876186		Obesity Diabetes CVD
11	4341000	4341500	0.00281438	Promoter & Exon	Hormad2	-0.860921	0.0881271	Hormad2	108	-0.860921	0.0881271	Hormad2	85	-0.860921	0.0881271	Promoter
15	89359000	89359500	0.00988742	Intron	Shank3	0.111533	0.0885256					Shank3	2227	0.111533	0.0885256	Enhancer
11	102318000	102318500	0.00629292	Exon	Itga2b	0.404952	0.0886231					Itga2b	-496	0.404952	0.0886231	Promoter	Obesity Diabetes CVD
10	79634000	79634500	0.00621954	Promoter & Exon	Cirbp	0.151109	0.090039	1600002K03Rik	-1689	0.0384163	0.847823	Cirbp	727	0.151109	0.090039
1	87942000	87942500	0.00395216	Promoter & Exon	2810459M11Rik	-0.989216	0.0907006	2810459M11Rik	-438	-0.989216	0.0907006	2810459M11Rik	438	-0.989216	0.0907006	Promoter
18	61920000	61920500	0.00281976	Intron	Afap1l1	-0.0991906	0.0908512					Afap1l1	26265	-0.0991906	0.0908512	Promoter Flanking Region
9	83501000	83501500	0.00445937	Intron	Sh3bgrl2	-0.262714	0.0914714					Sh3bgrl2	-59043	-0.262714	0.0914714		Obesity Diabetes
9	83548000	83548500	0.00326292	IGR								Sh3bgrl2	-106043	-0.262714	0.0914714		Obesity Diabetes
7	146402000	146402500	0.00655772	Intron	Lrrc27	-0.230712	0.0928668					Lrrc27	-1426	-0.230712	0.0928668
9	100294000	100294500	0.0086511	Promoter				Gm12474	413	0.377002	0.472218	Il20rb	68154	0.544969	0.0928864	Promoter Flanking Region
9	100297000	100297500	0.000525779	IGR								Il20rb	65154	0.544969	0.0928864
9	100349000	100349500	0.000292545	IGR								Il20rb	13154	0.544969	0.0928864
9	100351000	100351500	0.00254692	IGR								Il20rb	11154	0.544969	0.0928864
11	6103500	6104000	0.00864886	IGR								Nudcd3	-3082	0.0911422	0.0940037
11	3430000	3430500	0.00299998	Promoter & Exon	Smtn	0.0188027	0.781976	Gm11946	-160	0.896958	0.094191	Gm11946	160	0.896958	0.094191
9	17609500	17610000	0.00701886	IGR								Chordc1	487211	-0.121529	0.0943219
7	134277000	134277500	0.00587271	Exon	Spn	0.350362	0.0946038					Spn	4328	0.350362	0.0946038	Promoter
17	57206000	57206500	0.00254523	Exon	Dennd1c	0.314209	0.133998					Crb3	-4069	-0.618248	0.0950656	Promoter Flanking Region
9	110108500	110109000	0.00775641	Exon	Smarcc1	0.0192878	0.722778					Cspg5	37787	0.745951	0.0952919	Promoter Flanking Region
9	110153000	110153500	0.00322769	Exon	Cspg5	0.745951	0.0952919					Cspg5	-6713	0.745951	0.0952919	Promoter Flanking Region
7	71412000	71412500	0.00656529	Intron	Trpm1	0.793941	0.161219					Mtmr10	20539	0.169403	0.0954134
11	51283000	51283500	0.000492907	Intron	Col23a1	-0.298722	0.0954359					Col23a1	104934	-0.298722	0.0954359		CVD
12	11395000	11395500	0.00647296	Intron	Vsnl1	-1.35064	0.0958451					Vsnl1	48455	-1.35064	0.0958451
12	11441000	11441500	0.00349109	Intron	Vsnl1	-1.35064	0.0958451					Vsnl1	2455	-1.35064	0.0958451
9	121549000	121549500	0.00354554	Intron	Lyzl4	1.18014	0.096311					Lyzl4	1644	1.18014	0.096311
19	47423000	47423500	0.00363296	Intron	Sh3pxd2a	-0.0747489	0.0966411					Sh3pxd2a	115901	-0.0747489	0.0966411		Diabetes
19	47518500	47519000	0.00186075	Intron	Sh3pxd2a	-0.0747489	0.0966411					Sh3pxd2a	20401	-0.0747489	0.0966411		Diabetes
4	100667000	100667500	0.00362036	Exon	Cachd1	0.177258	0.0968048					Cachd1	216	0.177258	0.0968048	Promoter
2	75568000	75568500	0.00608186	Promoter	Gm13656	-0.706692	0.0979417	Gm13656	229	-0.706692	0.0979417	Gm13656	229	-0.706692	0.0979417	Promoter Flanking Region
19	7301000	7301500	0.00373229	Exon	Naa40	-0.153923	0.0301461					Cox8a	-8894	-0.0803974	0.0979608	Promoter Flanking Region	Obesity Diabetes CVD
11	107436000	107436500	0.00397778	Exon	Helz	-0.012486	0.824503					A830035A12Rik	-26313	-0.869894	0.0981473	Promoter Flanking Region
6	32951000	32951500	0.00231326	Intron	Chchd3	-0.0707797	0.164242					Gm14540	37468	0.687468	0.0983616	Enhancer
3	87606500	87607000	0.00522578	Exon	Insrr	1.05337	0.0983726					Insrr	-635	1.05337	0.0983726		Obesity
10	83081500	83082000	0.00148958	Intron	Appl2	0.0921663	0.098566					Appl2	-6874	0.0921663	0.098566	Promoter Flanking Region	Obesity Diabetes CVD
11	107565000	107565500	0.000511475	Exon	Cacng1	-0.858113	0.0990653					Cacng1	12836	-0.858113	0.0990653	Promoter Flanking Region	CVD
12	102955500	102956000	0.00374788	Intron	Tc2n	-1.1648	0.0995464					Tc2n	1233	-1.1648	0.0995464		CVD
5	147752500	147753000	0.00886302	IGR								Gtf3a	7733	-0.136064	0.0999199
11	82258500	82259000	0.00858593	Exon	Tmem132e	0.483296	0.0999653					Tmem132e	-55875	0.483296	0.0999653
19	55843500	55844000	0.00485381	Intron	Tcf7l2	0.141691	0.100393					Tcf7l2	-26165	0.141691	0.100393	Promoter Flanking Region	Obesity Diabetes CVD
8	64028500	64029000	9.25e-06	Exon	Palld	0.0928858	0.100672					Palld	-15862	0.0928858	0.100672		Diabetes CVD
2	128701000	128701500	0.00593906	Intron	Fbln7	0.299098	0.101003					Fbln7	-11332	0.299098	0.101003
17	88142500	88143000	0.00430657	IGR								Msh2	-46619	0.123273	0.10116		Obesity Diabetes CVD
4	98446000	98446500	0.00852591	Exon	Kank4	-0.34855	0.10131					Kank4	-7834	-0.34855	0.10131
7	108099000	108099500	0.00922669	Intron	P2ry6	-0.183934	0.101507					P2ry6	13905	-0.183934	0.101507	Promoter Flanking Region
18	10599000	10599500	0.00027815	Intron	Esco1	-0.144449	0.101544					Esco1	-3248	-0.144449	0.101544	Promoter Flanking Region
18	67436000	67436500	0.0091927	IGR								Impa2	12907	-0.154561	0.101792		CVD
13	72760500	72761000	0.00810052	Exon	Gm20554	-0.709119	0.102001					Gm20554	5512	-0.709119	0.102001
X	160003500	160004000	0.00311152	IGR								Grpr	-15891	-0.709119	0.102001		CVD
2	38375500	38376000	0.00795577	Intron	Nek6	-0.209861	0.10275					Nek6	-5354	-0.209861	0.10275	Promoter Flanking Region
9	31258500	31259000	0.00391239	Intron	Tmem45b	-0.857597	0.102782					Tmem45b	13323	-0.857597	0.102782
8	74208500	74209000	0.00406669	Exon	Jak3	0.172374	0.0488708					Insl3	4613	0.725921	0.102964
X	6952500	6953000	0.00220019	Promoter & Exon	Usp27x	-0.331668	0.103765	Usp27x	456	-0.331668	0.103765	Usp27x	452	-0.331668	0.103765	Promoter
7	152276500	152277000	0.00595797	IGR								Ccnd1	-150726	-0.206835	0.104345	Enhancer	Obesity Diabetes CVD
9	108737000	108737500	0.000301408	Exon	Celsr3	0.245682	0.104521					Celsr3	-8349	0.245682	0.104521
4	132024000	132024500	0.009662	IGR								Med18	-4164	0.276133	0.104538
15	76498500	76499000	0.00529993	Exon	Foxh1	1.09756	0.104676					Foxh1	1878	1.09756	0.104676		CVD
19	5745000	5745500	0.00569444	Exon	Ltbp3	-0.106967	0.105171					Ltbp3	-4096	-0.106967	0.105171		CVD
18	74376500	74377000	0.00286518	Exon	Cxxc1	0.100655	0.105252					Cxxc1	-715	0.100655	0.105252	Promoter
11	116774000	116774500	0.00835974	IGR								Mgat5b	6177	-0.419338	0.105255		Diabetes CVD
11	116853500	116854000	0.00776857	IGR								Mgat5b	-19113	-0.419338	0.105255		Diabetes CVD
X	71015500	71016000	0.000151815	Exon	Plxnb3	-0.0704023	0.715949					Srpk3	4244	0.104145	0.105264
10	21190500	21191000	0.00062878	IGR								1700021A07Rik	-45390	-0.711428	0.105888	Promoter Flanking Region
11	32950500	32951000	0.000241232	IGR								Rpsa-ps4	-10719	-0.711514	0.106029	Enhancer
1	38823500	38824000	0.000391757	IGR								Lonrf2	54560	0.213404	0.10696	Promoter
1	126941500	126942000	0.00839774	IGR								Actr3	390567	-0.0845477	0.107195
8	73899500	73900000	0.00436657	Exon	Ocel1	0.0503938	0.530433					Nr2f6	189	-0.114941	0.10745	Promoter
5	115131000	115131500	0.00694903	Intron	Gltp	-0.146546	0.108305					Gltp	9917	-0.146546	0.108305	Promoter Flanking Region
6	91166500	91167000	0.000930404	Intron	Fbln2	-0.118909	0.109118					Fbln2	-3675	-0.118909	0.109118		CVD
6	91173000	91173500	0.0023965	Intron	Fbln2	-0.118909	0.109118					Fbln2	-10175	-0.118909	0.109118		CVD
11	116458500	116459000	0.00160483	Exon	Aanat	1.18774	0.109284					Aanat	-1415	1.18774	0.109284
17	64436000	64436500	0.000876196	Intron	Fer	0.108492	0.10937					Fer	-148679	0.108492	0.10937		Diabetes CVD
14	56132000	56132500	0.00637486	Exon	Cpne6	-0.861494	0.109495					Cpne6	-1178	-0.861494	0.109495
16	76309500	76310000	0.00990122	Intron	Nrip1	0.14969	0.109519					Nrip1	14403	0.14969	0.109519	Promoter Flanking Region	Obesity Diabetes
16	76378000	76378500	0.00752777	IGR								Nrip1	-3928	0.14969	0.109519	Open chromatin	Obesity Diabetes
4	154242500	154243000	0.00191771	Promoter	Gm13112	-0.713855	0.109798	Mmel1	-1194	-0.0111465	0.979219	Gm13112	1096	-0.713855	0.109798
2	31657000	31657500	0.00506494	Promoter & Exon	Abl1	0.0753264	0.110165	Abl1	-561	0.0753264	0.110165	Abl1	561	0.0753264	0.110165		Diabetes CVD
13	96373500	96374000	0.000808168	Exon	F2r	-0.143661	0.111258					F2r	14914	-0.143661	0.111258		Diabetes CVD
10	67251000	67251500	0.00590684	IGR								Zfp365	110755	-0.351277	0.111841
10	67267500	67268000	0.00605164	IGR								Zfp365	94255	-0.351277	0.111841	CTCF Binding Site and Enhancer
10	67320000	67320500	0.0084843	IGR								Zfp365	41755	-0.351277	0.111841
8	29947500	29948000	0.00866385	Intron	Unc5d	-1.00954	0.111882					Unc5d	54486	-1.00954	0.111882
10	127092000	127092500	0.00224794	Exon	Stat6	-0.0767918	0.111967					Stat6	1817	-0.0767918	0.111967		Diabetes CVD
16	17278500	17279000	0.00866187	Exon	Tmem191c	0.38519	0.112168					Tmem191c	-806	0.38519	0.112168
11	101197500	101198000	0.00877198	Exon	Aoc3	-0.132387	0.112378					Aoc3	-5117	-0.132387	0.112378
9	72674500	72675000	0.00294198	Intron	Prtg	0.805621	0.112382					Prtg	-19419	0.805621	0.112382
8	87271000	87271500	0.00966484	Intron	Nfix	0.0385482	0.410409					G430095P16Rik	-24094	-0.880797	0.113169
9	117186000	117186500	0.00702996	Intron	Rbms3	-0.0300635	0.75483					Gm17396	-24346	0.641891	0.113265
12	104403000	104403500	0.00540318	Intron	Unc79	-0.243402	0.731722					Prima1	38094	0.714127	0.113619	Promoter Flanking Region	CVD
12	104450000	104450500	0.00298406	Intron	Prima1	0.714127	0.113619					Prima1	-8906	0.714127	0.113619		CVD
11	118375500	118376000	0.00957652	Intron	Rbfox3	0.952282	0.113626					Rbfox3	-6833	0.952282	0.113626
11	108802000	108802500	0.00443327	Intron	Gm11670	-0.717462	0.114239					Gm11670	1329	-0.717462	0.114239	Promoter Flanking Region
10	119580000	119580500	0.00895988	Exon	Irak3	0.133537	0.114481					Irak3	27434	0.133537	0.114481		Diabetes CVD
13	54829000	54829500	0.00893637	Exon	Cdhr2							Gprin1	22030	0.512392	0.115056
18	68780000	68780500	0.00945787	IGR								Mc2r	-191095	0.953392	0.115451		Obesity Diabetes CVD
6	124428000	124428500	0.00799884	IGR								Clstn3	-13188	0.871238	0.115454	Promoter Flanking Region
13	3746000	3746500	0.00226282	IGR								Calml3	57564	-0.936868	0.115529
7	6334500	6335000	5.41e-07	Promoter & Exon				Zfp28	-1580	0.161369	0.116003	Zfp28	1580	0.161369	0.116003	CTCF Binding Site
2	70390000	70390500	0.00525771	Promoter	1500002O10Rik			Gad1	-1129	-0.853962	0.116578	Gad1	1129	-0.853962	0.116578	Promoter Flanking Region	Diabetes
6	121166500	121167000	0.00755952	Intron	Tuba8	0.169996	0.117067					Tuba8	-5748	0.169996	0.117067	Promoter Flanking Region	Diabetes CVD
15	37058000	37058500	0.00895269	IGR								Grhl2	104791	0.38839	0.117125		Obesity CVD
14	22782000	22782500	0.0048562	IGR								Zfp503	25084	0.212907	0.117151	Promoter Flanking Region
10	59648500	59649000	0.00130795	Exon	Chst3	-0.2085	0.117312					Chst3	2955	-0.2085	0.117312	Promoter Flanking Region	Diabetes
10	59649000	59649500	0.000253946	Exon	Chst3	-0.2085	0.117312					Chst3	2455	-0.2085	0.117312	Promoter Flanking Region	Diabetes
5	147155500	147156000	0.00596475	IGR								Wasf3	41061	-0.288735	0.117871
5	147220000	147220500	0.00764566	Intron	Wasf3	-0.288735	0.117871					Wasf3	-23439	-0.288735	0.117871	Enhancer
1	155751500	155752000	0.00371798	Promoter & Exon	Glul	0.124668	0.118189	A930039A15Rik	-931			Glul	-572	0.124668	0.118189	Promoter Flanking Region	Obesity Diabetes CVD
1	155757000	155757500	0.00493254	Intron	A930039A15Rik							Glul	-3827	0.124668	0.118189	Promoter Flanking Region	Obesity Diabetes CVD
5	77094000	77094500	0.0093856	Intron	C530008M17Rik	-0.367178	0.118392					C530008M17Rik	-7254	-0.367178	0.118392
11	5881000	5881500	0.00165553	Exon	Camk2b	-0.113392	0.119578					Camk2b	3141	-0.113392	0.119578
11	103507500	103508000	0.00191852	IGR								Rprml	3323	1.02136	0.119653
11	103515000	103515500	0.00489122	IGR								Rprml	-4177	1.02136	0.119653
12	3871000	3871500	0.00799884	Intron	Dnmt3a	0.0692139	0.1209					Dnmt3a	-4809	0.0692139	0.1209	Promoter Flanking Region
1	94244500	94245000	0.00185093	IGR								Ndufa10	112794	-0.108536	0.121007	Enhancer
9	101763000	101763500	0.00339468	IGR								9630041A04Rik	77811	-0.722198	0.121545
17	26665500	26666000	0.00702645	IGR								Gm8225	14205	-0.722198	0.121545	Promoter Flanking Region
17	50817000	50817500	0.00314299	Intron	Plcl2	0.0720955	0.539432					Gm7334	20852	-0.722198	0.121545	Promoter Flanking Region
5	48391500	48392000	0.00428964	Exon	Slit2	0.139042	0.381284					4930518C09Rik	5446	-0.722284	0.121674
7	149616500	149617000	0.00533128	IGR								Syt8	4255	-0.722284	0.121674	Enhancer	Diabetes CVD
9	72233000	72233500	0.0087117	Intron	BC065403	-0.722284	0.121674					BC065403	24750	-0.722284	0.121674	Promoter Flanking Region and Enhancer
5	66250500	66251000	0.00295026	IGR								Rhoh	4308	0.602115	0.122047	Promoter	Obesity
5	66254500	66255000	0.00261552	Promoter & Exon	Rhoh	0.602115	0.122047	Rhoh	-308	0.602115	0.122047	Rhoh	308	0.602115	0.122047	Promoter	Obesity
9	57504500	57505000	0.0052646	IGR								Csk	-11040	-0.0898865	0.122155	Promoter Flanking Region	Obesity Diabetes CVD
6	121608000	121608500	0.00566724	Exon	A2m	-0.931723	0.122569					A2m	-21809	-0.931723	0.122569		Obesity Diabetes CVD
3	97025500	97026000	0.00458012	Exon	Bcl9	0.134724	0.122592					Bcl9	2632	0.134724	0.122592		Diabetes CVD
X	33652500	33653000	0.00958802	Promoter	Il13ra1	0.13186	0.122749	Il13ra1	395	0.13186	0.122749	Il13ra1	-342	0.13186	0.122749	Promoter	Diabetes CVD
18	52648500	52649000	0.0064974	Exon	Srfbp1	-0.158005	0.123456					Srfbp1	-23153	-0.158005	0.123456
7	105637500	105638000	0.00996271	IGR								Lrrc32	5232	-0.137413	0.123767	Promoter	CVD
7	122967500	122968000	0.000974237	Exon	Sox6	0.0935139	0.123865					Sox6	721	0.0935139	0.123865	Promoter Flanking Region	Obesity Diabetes CVD
15	83197000	83197500	0.00682159	Promoter & Exon	1700001L05Rik	0.798194	0.123881	1700001L05Rik	707	0.798194	0.123881	1700001L05Rik	707	0.798194	0.123881	Promoter
9	107522000	107522500	0.00670909	Exon	Gnai2	-0.0275625	0.530377					Sema3b	-10440	-0.0892375	0.124744	Promoter Flanking Region
14	35448500	35449000	0.000684722	IGR								Opn4	-35172	-0.340141	0.125124	Promoter Flanking Region
11	115835500	115836000	0.00283542	Promoter				Itgb4	-523	-0.366407	0.125277	Itgb4	523	-0.366407	0.125277	Promoter	Diabetes CVD
3	122890500	122891000	0.00319573	Intron	Synpo2	0.0903872	0.126503					Synpo2	48565	0.0903872	0.126503	Promoter Flanking Region
6	97126500	97127000	0.00349109	Exon	Tmf1	-0.0867286	0.126529					Tmf1	2531	-0.0867286	0.126529	Promoter
17	27626500	27627000	0.00281562	Intron	Grm4	-0.517122	0.126628					Grm4	13749	-0.517122	0.126628	Promoter Flanking Region
17	27640000	27640500	0.00470841	Exon	Grm4	-0.517122	0.126628					Grm4	249	-0.517122	0.126628
7	130260500	130261000	0.00427272	IGR								Tnrc6a	7270	0.0777464	0.126666	Promoter Flanking Region
15	58699500	58700000	0.00820412	IGR								Trmt12	4704	-0.193115	0.127844	CTCF Binding Site
6	55439000	55439500	0.000616265	Intron	Adcyap1r1	-0.127276	0.128117					Adcyap1r1	-28770	-0.127276	0.128117		CVD
6	55452500	55453000	0.00452177	IGR								Adcyap1r1	-42270	-0.127276	0.128117		CVD
10	41850500	41851000	0.00397117	IGR								Gm9855	-75340	-0.428885	0.128608
10	41855500	41856000	0.00397993	IGR								Gm9855	-80340	-0.428885	0.128608
15	78817000	78817500	0.00544886	Intron	Triobp	-0.0895068	0.128657					Triobp	1243	-0.0895068	0.128657	Enhancer and Promoter Flanking Region	Diabetes CVD
13	58166000	58166500	0.00261298	Intron	Klhl3	-0.191212	0.129024					Klhl3	30611	-0.191212	0.129024	Enhancer and Promoter Flanking Region
16	92443500	92444000	0.0086511	Intron	Rcan1	-0.242718	0.129029					Rcan1	22891	-0.242718	0.129029	Promoter Flanking Region	CVD
19	34834500	34835000	0.00379339	IGR								Slc16a12	-12721	-0.281499	0.129266
3	116610500	116611000	0.00129901	IGR								Frrs1	-29355	-0.210777	0.129356
10	60275000	60275500	0.00282784	Intron	Unc5b	-0.173198	0.129444					Unc5b	19329	-0.173198	0.129444
10	60291500	60292000	0.00426956	Intron	Unc5b	-0.173198	0.129444					Unc5b	2829	-0.173198	0.129444	Promoter
14	64420500	64421000	0.00526527	Intron	Xkr6	0.413412	0.129943					Xkr6	-6644	0.413412	0.129943		Diabetes CVD
13	94876500	94877000	0.00133238	Intron	Lhfpl2	-0.290664	0.130211					Lhfpl2	-23034	-0.290664	0.130211	Promoter Flanking Region
4	58558500	58559000	0.00692855	Intron	Lpar1	-0.123291	0.130665					Lpar1	2773	-0.123291	0.130665	Promoter Flanking Region	Diabetes CVD
3	143674000	143674500	0.00442066	IGR								Lmo4	183782	-0.111078	0.130831	Enhancer
3	143819000	143819500	0.00093467	IGR								Lmo4	38782	-0.111078	0.130831	Promoter Flanking Region
3	143872000	143872500	0.00732451	IGR								Lmo4	-3816	-0.111078	0.130831
18	57195500	57196000	0.00780321	IGR								C330018D20Rik	-60478	-0.109723	0.13118
13	37006000	37006500	0.00694375	Intron	F13a1	-0.224755	0.131844					F13a1	135056	-0.224755	0.131844		Obesity Diabetes CVD
4	153619500	153620000	0.00701886	Intron	Megf6	-0.184891	0.132141					Megf6	-7866	-0.184891	0.132141
3	129277000	129277500	0.00305889	Intron	Elovl6	-0.352571	0.132226					Elovl6	-41696	-0.352571	0.132226	Enhancer	Diabetes
15	79761500	79762000	0.00559461	Intron	Cbx7	0.0992292	0.132572					Cbx7	1446	0.0992292	0.132572	Promoter	CVD
7	116168000	116168500	0.00299513	Exon	Tub	0.617876	0.132716					Tub	2737	0.617876	0.132716	Enhancer	Obesity Diabetes CVD
4	97992000	97992500	0.000690032	Intron	0610025J13Rik	0.346649	0.133678					0610025J13Rik	-3861	0.346649	0.133678
1	166190500	166191000	0.00316142	Exon	Slc19a2	0.135146	0.133761					Slc19a2	1984	0.135146	0.133761	Promoter Flanking Region	Diabetes CVD
9	106196000	106196500	0.00275351	Intron	Poc1a	0.24913	0.133864					Poc1a	-2830	0.24913	0.133864
7	145839500	145840000	0.00984707	IGR								Ppp2r2d	198262	0.0870383	0.1349
12	80369500	80370000	0.00372804	Exon	Zfyve26	0.100505	0.135505					Zfyve26	27769	0.100505	0.135505
7	38915500	38916000	0.00287423	IGR								Ccne1	-22947	-0.308758	0.137542
8	48072500	48073000	0.00339468	Promoter & Exon	Enpp6	-0.312874	0.137707	Enpp6	221	-0.312874	0.137707	Enpp6	-192	-0.312874	0.137707	Promoter
4	125146000	125146500	0.00675243	IGR								Grik3	21944	0.624626	0.13788
4	125269000	125269500	0.00675391	Intron	Grik3	0.624626	0.13788					Grik3	67884	0.624626	0.13788
4	125318000	125318500	0.00483296	Intron	Grik3	0.624626	0.13788					Grik3	18884	0.624626	0.13788
9	20930000	20930500	0.00865666	Intron	Tyk2	0.09798	0.138349					Tyk2	1790	0.09798	0.138349	Promoter	Diabetes CVD
4	137305500	137306000	0.00743573	Exon	Alpl	0.113657	0.138871					Alpl	-2438	0.113657	0.138871	Promoter Flanking Region	Obesity Diabetes CVD
10	77397500	77398000	0.00488299	Exon	Trpm2	0.533708	0.138905					Trpm2	-1724	0.533708	0.138905		Obesity Diabetes
13	35057000	35057500	0.00717859	Promoter	Gm16984	1.04477	0.139547	Eci3	-1321	0.141734	0.562447	Gm16984	-1073	1.04477	0.139547	Promoter and Promoter Flanking Region
1	174275000	174275500	0.00819984	Intron	Kcnj10	-0.630714	0.140154					Kcnj10	-3482	-0.630714	0.140154	Enhancer and Promoter Flanking Region	Diabetes
16	81059500	81060000	0.00899704	IGR								Ncam2	141442	-0.901323	0.140947
X	162618500	162619000	0.00704477	Exon	Gemin8	0.317916	0.141048					Gemin8	-2145	0.317916	0.141048
19	53418000	53418500	0.0028259	Intron	Mxi1	0.0769318	0.141084					Mxi1	-13064	0.0769318	0.141084	Promoter Flanking Region
10	122205500	122206000	0.00825768	Intron	Ppm1h	0.132875	0.141297					Ppm1h	-11246	0.132875	0.141297	Enhancer
10	122222000	122222500	0.00867368	Intron	Ppm1h	0.132875	0.141297					Ppm1h	26300	0.132875	0.141297
10	122309500	122310000	0.00495897	Intron	Ppm1h	0.132875	0.141297					Ppm1h	22924	0.132875	0.141297	Enhancer
16	84978500	84979000	0.00788002	Exon	App	-0.105524	0.0209094					Gabpa	-118210	-0.0913831	0.141435
9	106335500	106336000	0.000350445	Exon	Acy1	-0.137377	0.250919					Rpl29	-3630	0.719607	0.141781	Promoter	Obesity Diabetes
X	46377500	46378000	0.00844148	Intron	Enox2	-0.144072	0.141899					Enox2	56429	-0.144072	0.141899
13	21532000	21532500	0.00539274	Promoter & Exon	Pgbd1	0.310172	0.354698	Pgbd1	927	0.310172	0.354698	4930470G03Rik	340	0.941994	0.142074	Promoter
5	32077500	32078000	0.00445667	Intron	Bre	0.0842077	0.142314					Bre	10256	0.0842077	0.142314	Promoter Flanking Region	Obesity
18	57443500	57444000	0.000785696	Exon	Megf10	-0.461014	0.0712823					Prrc1	70887	-0.0751247	0.142668
8	37976000	37976500	0.00769627	Intron	Dlc1	-0.0634727	0.142715					Dlc1	25687	-0.0634727	0.142715		Diabetes CVD
11	99308000	99308500	0.00808724	IGR								Krt20	-8536	-0.710579	0.142867
8	125317500	125318000	0.00866143	Intron	Acsf3	-0.131668	0.143122					Acsf3	-18095	-0.131668	0.143122	Enhancer
1	59016000	59016500	0.00151236	Intron	Trak2	-0.0556989	0.143819					Trak2	-12819	-0.0556989	0.143819	Promoter Flanking Region	Diabetes CVD
X	95742500	95743000	0.00126959	IGR								Gm14810	-2279	0.802069	0.14417
10	69207000	69207500	0.00665221	Intron	Ank3	0.0752941	0.144551					Ank3	41273	0.0752941	0.144551	Promoter Flanking Region	CVD
12	99773500	99774000	0.00533128	Intron	Kcnk10	0.695729	0.144979					Kcnk10	38918	0.695729	0.144979	Promoter Flanking Region
7	4629000	4629500	0.00861788	Exon	Hspbp1	0.110373	0.146064					Hspbp1	7565	0.110373	0.146064
2	92437000	92437500	0.00288537	IGR								Chst1	2864	-0.228021	0.146254	CTCF Binding Site
2	92480000	92480500	9.64e-05	IGR								Chst1	-40136	-0.228021	0.146254	Promoter Flanking Region
16	78275000	78275500	0.00331907	IGR								Cxadr	26741	-0.0909053	0.146319	Promoter Flanking Region	Obesity CVD
16	78327000	78327500	0.00175288	Intron	Cxadr	-0.0909053	0.146319					Cxadr	-24999	-0.0909053	0.146319		Obesity CVD
X	138741000	138741500	0.00845717	Promoter				Kcne1l	-163	-0.574664	0.147871	Kcne1l	-163	-0.574664	0.147871	Promoter	CVD
19	7171500	7172000	0.00449617	Exon	Flrt1	0.41475	0.147953					Flrt1	8719	0.41475	0.147953
1	145617500	145618000	0.0052646	Exon	Trove2	0.126724	0.148394					Trove2	6552	0.126724	0.148394	Promoter Flanking Region
1	145618500	145619000	0.0072823	Intron	Trove2	0.126724	0.148394					Trove2	5552	0.126724	0.148394
7	133070000	133070500	0.00465676	Intron	Gsg1l	-0.303287	0.0026114					D430042O09Rik	-61215	-0.117494	0.1484
4	86589500	86590000	0.00477951	IGR								Acer2	-12905	0.237215	0.148992
3	82981000	82981500	0.00247744	IGR								Gm10710	-47832	-0.631626	0.149294
10	42714000	42714500	0.00806773	IGR								Scml4	-54313	-0.331651	0.149328	Promoter Flanking Region	Diabetes
15	96697500	96698000	0.00783438	IGR								Slc38a4	153253	-0.218449	0.149628
15	96814000	96814500	0.00382402	IGR								Slc38a4	36753	-0.218449	0.149628
15	96885000	96885500	0.000758583	Intron	Slc38a4	-0.218449	0.149628					Slc38a4	1387	-0.218449	0.149628	Promoter
5	73463500	73464000	0.00748572	Exon	Fryl	0.10369	0.150023					Fryl	-683	0.10369	0.150023
5	73649000	73649500	0.00638482	Promoter				Fryl	-1173	0.10369	0.150023	Fryl	-1143	0.10369	0.150023	Promoter
9	7934000	7934500	0.00729621	Exon	Yap1	-0.0582031	0.150815					Yap1	31821	-0.0582031	0.150815
13	71958000	71958500	0.00908264	IGR								Irx1	143171	-0.321734	0.151692
3	66215000	66215500	0.00903994	IGR								Veph1	-114241	-0.70668	0.15187	Promoter Flanking Region	Diabetes CVD
9	57350000	57350500	0.00785864	Promoter				Rpp25	-1909	-0.196292	0.152184	Rpp25	1909	-0.196292	0.152184	Promoter Flanking Region
2	156267500	156268000	0.00936945	Intron	Epb4.1l1							Gm14225	5844	0.700139	0.153057	Promoter Flanking Region
13	48567500	48568000	0.00594155	IGR								Zfp169	26769	0.232005	0.153141
15	74500500	74501000	0.00601192	Promoter & Exon	Arc	0.217789	0.153177	Lrrc14b	953			Arc	2482	0.217789	0.153177	Promoter	CVD
19	4570000	4570500	0.00449617	Intron	Pcx	-0.126881	0.153287					Pcx	24319	-0.126881	0.153287	Promoter Flanking Region
10	83991000	83991500	0.00593906	Exon	Ckap4	-0.173551	0.153335					Ckap4	5633	-0.173551	0.153335
10	83995000	83995500	0.00329255	Intron	Ckap4	-0.173551	0.153335					Ckap4	1633	-0.173551	0.153335	Promoter
19	5074000	5074500	0.00352286	Intron	Tmem151a	0.333349	0.153414					Tmem151a	-1868	0.333349	0.153414	Promoter
13	103446000	103446500	0.00749896	IGR								Cd180	37638	0.502971	0.153562	Promoter Flanking Region
15	84234000	84234500	0.00525771	Intron	1810041L15Rik	-0.296634	0.153804					1810041L15Rik	43527	-0.296634	0.153804
15	84250500	84251000	0.0096586	Exon	1810041L15Rik	-0.296634	0.153804					1810041L15Rik	27027	-0.296634	0.153804
X	76102500	76103000	0.000323964	Exon	Gm5939	-0.720084	0.154034					Gm5939	1120	-0.720084	0.154034
8	86608500	86609000	0.000635571	Promoter	Rfx1	-0.0305102	0.656483	Mir709	-1498	0.701443	0.154072	Mir709	1498	0.701443	0.154072	Promoter Flanking Region
18	81197000	81197500	0.0024765	IGR								Sall3	-13683	-1.06081	0.1542
8	12984500	12985000	0.00460933	Exon	Mcf2l	0.207896	0.155415					Mcf2l	-204	0.207896	0.155415		CVD
6	24397000	24397500	0.00128517	Intron	Iqub	0.981887	0.155417					Iqub	68067	0.981887	0.155417
1	117581500	117582000	0.0040859	Promoter & Exon	Cntnap5a	0.702792	0.156414	Cntnap5a	167	0.702792	0.156414	Cntnap5a	-167	0.702792	0.156414	Promoter Flanking Region
15	83508000	83508500	0.00963255	Intron	Scube1	-0.422238	0.15647					Scube1	47451	-0.422238	0.15647		CVD
11	102126500	102127000	0.00794858	Exon	BC030867	-0.504367	0.156967					BC030867	-3222	-0.504367	0.156967
14	55100000	55100500	0.00533819	IGR								Rem2	-3692	-0.718908	0.157028	Promoter Flanking Region
2	81904500	81905000	0.00321547	Intron	Zfp804a	-0.721922	0.157568					Zfp804a	-11121	-0.721922	0.157568	CTCF Binding Site
9	108611000	108611500	0.00381619	Intron	Prkar2a	-0.061884	0.157989					Prkar2a	-16526	-0.061884	0.157989		Obesity
1	153407500	153408000	0.00859683	IGR								Fam129a	10816	-0.0985829	0.158575
11	113571000	113571500	0.00670217	Promoter & Exon	Cpsf4l	0.626894	0.159493	Cpsf4l	331	0.626894	0.159493	Cpsf4l	-160	0.626894	0.159493	Promoter
11	113575000	113575500	0.00289622	IGR								Cpsf4l	-3669	0.626894	0.159493
8	93772500	93773000	0.00885945	Exon	Rpgrip1l	-0.198104	0.159592					Rpgrip1l	28161	-0.198104	0.159592	Promoter Flanking Region	Obesity Diabetes CVD
6	112783500	112784000	2.02e-05	Intron	Srgap3	-0.313632	0.159596					Srgap3	-3885	-0.313632	0.159596	Enhancer
6	112895000	112895500	0.00664767	Intron	Srgap3	-0.313632	0.159596					Srgap3	1748	-0.313632	0.159596	Promoter
4	117981000	117981500	0.00310545	IGR								Ptprf	-16990	-0.154797	0.161057		Obesity Diabetes
7	71286500	71287000	0.00853331	IGR								Trpm1	12221	0.793941	0.161219	Promoter Flanking Region
7	71353000	71353500	0.00768244	Exon	Trpm1	0.793941	0.161219					Trpm1	1909	0.793941	0.161219
6	137308500	137309000	0.00153167	Intron	Ptpro	-0.270543	0.162131					Ptpro	50742	-0.270543	0.162131		Diabetes CVD
10	117441500	117442000	0.0087117	IGR								Mdm1	137343	-0.154427	0.162692	Promoter Flanking Region
X	102317500	102318000	0.0024903	Exon	Magee1	-0.165738	0.163148					Magee1	-1765	-0.165738	0.163148	Promoter
1	137762500	137763000	0.00302641	IGR								Pkp1	12352	-0.966878	0.163175	CTCF Binding Site and Open chromatin and Promoter Flanking Region	Diabetes CVD
6	32730000	32730500	0.0093521	IGR								Chchd3	23992	-0.0707797	0.164242	Promoter Flanking Region
10	82412000	82412500	0.0075498	IGR								Gm4799	5089	-0.871669	0.164661
9	74035000	74035500	0.0097451	Intron	Wdr72	-0.62516	0.164675					Wdr72	-76837	-0.62516	0.164675	Promoter Flanking Region	Diabetes
5	145966500	145967000	0.00785864	Exon	Zkscan5	-0.127066	0.165074					Zkscan5	-508	-0.127066	0.165074	Promoter
3	89027500	89028000	0.00506494	Exon	Thbs3	-0.149418	0.165689					Thbs3	562	-0.149418	0.165689	Promoter
17	73228500	73229000	0.00868108	IGR								Lbh	39145	0.0733457	0.165971		Diabetes
12	32885500	32886000	0.00149898	Exon	Pik3cg	0.317297	0.166151					Pik3cg	374	0.317297	0.166151	Promoter	Obesity Diabetes CVD
8	109696500	109697000	0.00702645	Intron	Cyb5b	-0.0715679	0.166632					Cyb5b	-21939	-0.0715679	0.166632	Promoter Flanking Region	CVD
13	53270500	53271000	0.00934106	Intron	Ror2	-0.198972	0.166817					Ror2	100527	-0.198972	0.166817		CVD
13	53344500	53345000	0.00143829	Intron	Ror2	-0.198972	0.166817					Ror2	26527	-0.198972	0.166817	Promoter Flanking Region	CVD
13	53378500	53379000	0.000923647	Intron	Ror2	-0.198972	0.166817					Ror2	2418	-0.198972	0.166817		CVD
5	115334000	115334500	0.00841513	IGR								Oasl2	12943	-0.22294	0.167069
5	115334500	115335000	0.0090411	IGR								Oasl2	12443	-0.22294	0.167069
19	4829000	4829500	0.00667147	Intron	Ccs	0.12876	0.16757					Ccs	10322	0.12876	0.16757	Promoter Flanking Region
1	162239000	162239500	0.0086511	Intron	Rabgap1l	-0.089849	0.167612					Rabgap1l	246	-0.089849	0.167612	CTCF Binding Site and Promoter	CVD
8	124831500	124832000	0.00252178	Exon	Zfpm1	-0.110698	0.167621					Zfpm1	-280	-0.110698	0.167621	Promoter
11	56860000	56860500	0.00290972	Intron	Gria1	-0.785845	0.168226					Gria1	-33452	-0.785845	0.168226		CVD
11	57025000	57025500	0.00160483	Intron	Gria1	-0.785845	0.168226					Gria1	-34980	-0.785845	0.168226		CVD
13	60130500	60131000	0.00614911	IGR								Gas1	148128	-0.100967	0.168508	Open chromatin
10	60897000	60897500	0.0092356	Intron	Eif4ebp2	-0.0208889	0.748859					Nodal	-16280	0.787972	0.169484		Obesity Diabetes CVD
15	78854000	78854500	0.00957388	IGR								H1f0	5152	-0.0607498	0.169496	Promoter Flanking Region
7	87734000	87734500	0.00561817	Exon	Crtc3	-0.0742649	0.170089					Crtc3	10022	-0.0742649	0.170089		Obesity
1	72164500	72165000	0.00827802	IGR								Mreg	94381	0.0990039	0.171228
1	72212000	72212500	0.000213579	Intron	Mreg	0.0990039	0.171228					Mreg	46881	0.0990039	0.171228
1	72244500	72245000	0.009135	Intron	Mreg	0.0990039	0.171228					Mreg	14381	0.0990039	0.171228
10	61035000	61035500	0.00637568	Intron	Lrrc20	0.00360114	0.956557					Npffr1	23232	-0.787612	0.171259	Enhancer
11	97361500	97362000	0.00252178	Promoter & Exon	4933428G20Rik	0.801611	0.171619	4933428G20Rik	154	0.801611	0.171619	4933428G20Rik	154	0.801611	0.171619
7	51821000	51821500	0.00915746	IGR								Napsa	6802	0.575033	0.172612	Enhancer
11	113462000	113462500	0.00610723	Intron	Slc39a11	0.045982	0.728335					Sstr2	18656	-0.709946	0.173579	Enhancer	Obesity Diabetes CVD
2	160717500	160718000	0.000606413	Exon	Lpin3	-0.181326	0.173656					Lpin3	-3593	-0.181326	0.173656
2	160718500	160719000	0.00991845	Intron	Lpin3	-0.181326	0.173656					Lpin3	-4593	-0.181326	0.173656
7	144389000	144389500	0.00236253	Intron	Ebf3	0.0983987	0.173813					Ebf3	70221	0.0983987	0.173813
7	144488500	144489000	0.00877198	Intron	Ebf3	0.0983987	0.173813					Ebf3	17597	0.0983987	0.173813	Promoter Flanking Region
12	93119000	93119500	0.00252416	IGR								Rpl31-ps1	10713	-0.710883	0.174282
6	99582000	99582500	0.000918465	Exon	Eif4e3	0.0619373	0.174325					Eif4e3	370	0.0619373	0.174325
16	90422500	90423000	0.000833788	Intron	Hunk	-0.305186	0.174622					Hunk	-21711	-0.305186	0.174622	Enhancer
5	123196000	123196500	0.00351413	Exon	Camkk2	-0.123564	0.175201					Camkk2	18253	-0.123564	0.175201		CVD
5	123213000	123213500	0.0035592	Intron	Camkk2	-0.123564	0.175201					Camkk2	1253	-0.123564	0.175201	Promoter and Promoter Flanking Region	CVD
5	123236500	123237000	0.0021261	IGR								Camkk2	-7109	-0.123564	0.175201		CVD
7	148187000	148187500	0.0027736	IGR								Ifitm3	9669	-0.112833	0.176315	Promoter Flanking Region
11	71908000	71908500	0.00726987	Intron	Pitpnm3	-0.252757	0.176568					Pitpnm3	26295	-0.252757	0.176568	Enhancer
3	32393000	32393500	0.00220558	IGR								Kcnmb3	-2109	-0.712721	0.177637	CTCF Binding Site and Promoter
4	154970500	154971000	0.00144007	IGR								Slc35e2	5025	0.130992	0.177706	Promoter Flanking Region
13	101605500	101606000	0.000921027	IGR								Slc30a5	-2118	-0.0868079	0.177828
16	12346500	12347000	0.00964569	IGR								Shisa9	-361826	0.487112	0.178017		Diabetes
7	35653500	35654000	0.000231584	IGR								Pepd	43898	-0.0813942	0.178313		Obesity Diabetes CVD
7	35686500	35687000	0.00723341	IGR								Pepd	10898	-0.0813942	0.178313		Obesity Diabetes CVD
11	97575000	97575500	0.000921027	IGR								Psmb3	-1624	0.114585	0.178379	Promoter Flanking Region
11	119133500	119134000	0.00646455	Intron	Gaa	-0.0633406	0.179506					Gaa	-1670	-0.0633406	0.179506	CTCF Binding Site and Promoter Flanking Region	Diabetes CVD
10	119731500	119732000	0.00637486	IGR								Llph	-67258	-0.282968	0.179916	Enhancer
19	43501500	43502000	0.00937655	IGR								Cnnm1	13426	-0.85627	0.180237
16	13076500	13077000	0.00523348	IGR								Ercc4	33277	0.101575	0.180555		Obesity CVD
14	121989500	121990000	0.00842961	Intron	Dock9	0.100446	0.18175					Dock9	2166	0.100446	0.18175
13	103677000	103677500	0.00560248	Intron	Mast4	-0.0708637	0.181789					Mast4	18820	-0.0708637	0.181789	Promoter Flanking Region
2	172739500	172740000	0.00703976	Intron	Bmp7	-0.264793	0.181999					Bmp7	26093	-0.264793	0.181999	Promoter Flanking Region	Obesity Diabetes CVD
2	172740000	172740500	1.23e-06	Intron	Bmp7	-0.264793	0.181999					Bmp7	25593	-0.264793	0.181999	Promoter Flanking Region	Obesity Diabetes CVD
9	16676500	16677000	0.00670267	IGR								Gm5611	157989	0.706347	0.18213
15	99432000	99432500	0.00152753	Promoter & Exon	Aqp6	-0.642383	0.182881	Aqp6	169	-0.642383	0.182881	Aqp6	-169	-0.642383	0.182881	Promoter
11	85288000	85288500	0.00636024	Intron	Bcas3	0.0790171	0.182949					Bcas3	-3746	0.0790171	0.182949	Promoter Flanking Region	Diabetes
11	109217500	109218000	0.00913262	Exon	Gm11696	-0.268306	0.216985					Gna13	6645	-0.0751919	0.184548	Promoter
11	119678000	119678500	0.0027736	Exon	Rptor	0.0606037	0.184776					Rptor	-5440	0.0606037	0.184776	Promoter Flanking Region	Obesity CVD
X	136151000	136151500	0.00214867	Intron	Rnf128	-0.0700049	0.184834					Rnf128	-5094	-0.0700049	0.184834
1	26797000	26797500	0.0015773	IGR								4931408C20Rik	-52695	0.775534	0.185079
6	145704500	145705000	0.00894255	Intron	Rassf8	-0.0665242	0.185558					Rassf8	-5409	-0.0665242	0.185558	Promoter Flanking Region
17	43784000	43784500	0.00743573	Exon	Slc25a27	0.320684	0.0492537					Tdrd6	-16752	0.708178	0.185871
8	122156500	122157000	0.00350064	Exon	Kcng4	-0.551023	0.186147					Kcng4	2746	-0.551023	0.186147
5	123729500	123730000	0.00512997	Exon	Wdr66	0.260312	0.186264					Wdr66	-7896	0.260312	0.186264	Enhancer	CVD
5	123746000	123746500	0.00543742	Intron	Wdr66	0.260312	0.186264					Wdr66	-2090	0.260312	0.186264	CTCF Binding Site	CVD
2	77408500	77409000	0.00895988	Intron	Zfp385b	0.135219	0.186708					Zfp385b	-8463	0.135219	0.186708
2	77449500	77450000	0.00780407	Intron	Zfp385b	0.135219	0.186708					Zfp385b	-49463	0.135219	0.186708
3	138306500	138307000	0.00270513	IGR								Tspan5	98659	0.186665	0.187286	Promoter Flanking Region
3	138376500	138377000	0.00533128	IGR								Tspan5	28659	0.186665	0.187286	CTCF Binding Site
3	138531000	138531500	0.00528942	Exon	Tspan5	0.186665	0.187286					Tspan5	-7543	0.186665	0.187286	Enhancer and Promoter Flanking Region
16	22093000	22093500	0.00347253	Intron	Igf2bp2	-0.206853	0.18749					Igf2bp2	-3809	-0.206853	0.18749		Obesity Diabetes CVD
11	101925500	101926000	0.00131919	Exon	Mpp2	0.141595	0.188133					Mpp2	18233	0.141595	0.188133
1	155413000	155413500	0.00661111	IGR								Npl	-16156	-0.609699	0.188877	Enhancer
7	37924500	37925000	0.000578884	IGR								Zfp536	340505	0.131492	0.188997	Promoter
7	38224500	38225000	0.00839551	Intron	Zfp536	0.131492	0.188997					Zfp536	40505	0.131492	0.188997	Enhancer
7	38275000	38275500	0.00725794	Intron	Zfp536	0.131492	0.188997					Zfp536	-9995	0.131492	0.188997	Promoter Flanking Region
7	38279000	38279500	0.00506494	Intron	Zfp536	0.131492	0.188997					Zfp536	-13995	0.131492	0.188997
7	38353000	38353500	0.00982572	Exon	Zfp536	0.131492	0.188997					Zfp536	409	0.131492	0.188997
7	150811000	150811500	0.00442623	Intron	Tnfrsf26	0.697796	0.18963					Tnfrsf26	2858	0.697796	0.18963	Promoter
2	32606000	32606500	0.00871714	Exon	Sh2d3c	0.104424	0.14082					Tor2a	6754	-0.121633	0.190037	Promoter Flanking Region
2	32609500	32610000	0.00384522	Exon	Sh2d3c	0.104424	0.14082					Tor2a	3254	-0.121633	0.190037
7	135396000	135396500	0.00642714	Exon	Tgfb1i1	-0.150188	0.190593					Tgfb1i1	-4310	-0.150188	0.190593	Promoter Flanking Region
5	129833500	129834000	0.00321171	IGR								Sfswap	173606	0.0950016	0.190862
5	130008000	130008500	0.00238115	Intron	Sfswap	0.0950016	0.190862					Sfswap	-894	0.0950016	0.190862	Promoter
5	39075000	39075500	0.000213579	Promoter	Zfp518b	-0.14602	0.192041	Zfp518b	989	-0.14602	0.192041	Zfp518b	989	-0.14602	0.192041	Promoter
5	39080000	39080500	0.00549674	IGR								Zfp518b	-4011	-0.14602	0.192041
1	187137500	187138000	0.00866742	Promoter & Exon	Mir215	0.783481	0.192342	Mir194-1	302	0.556081	0.273443	Mir215	-40	0.783481	0.192342
3	108042500	108043000	0.000237982	Promoter	Gm12501	0.549283	0.192806	Gm12501	329	0.549283	0.192806	Gm12501	329	0.549283	0.192806
15	76764500	76765000	0.000427494	IGR								1110038F14Rik	14469	0.124795	0.192823
13	105362500	105363000	0.00340631	IGR								2610204G07Rik	112511	-0.85473	0.192885
6	118300500	118301000	0.00464437	IGR								Bms1	68935	0.0715332	0.193321		CVD
6	83150000	83150500	0.00427674	Exon	Dctn1	0.0539182	0.193852					Dctn1	-2992	0.0539182	0.193852
11	96999500	97000000	0.00329041	Exon	Tbkbp1	-0.0946779	0.194021					Tbkbp1	11526	-0.0946779	0.194021	Promoter Flanking Region
9	121077000	121077500	0.00252178	Exon	Ulk4	0.497333	0.194408					Ulk4	25175	0.497333	0.194408		CVD
16	33961500	33962000	0.00449617	Exon	Umps	-0.0867748	0.298232					Gm15829	4825	0.700337	0.19465
9	107619500	107620000	0.00492914	IGR								Sema3f	-6694	-0.147698	0.194668		CVD
1	84909000	84909500	0.00544886	Exon	Slc16a14	-0.770123	0.19469					Slc16a14	22700	-0.770123	0.19469
12	110210000	110210500	0.00328404	Intron	Wdr25	0.130262	0.19476					Wdr25	49012	0.130262	0.19476
12	110210500	110211000	0.00667379	Intron	Wdr25	0.130262	0.19476					Wdr25	48512	0.130262	0.19476
2	5004500	5005000	2.78e-08	IGR								Optn	-19403	-0.0944197	0.196241
6	38875500	38876000	0.00803404	Intron	Tbxas1	-0.194672	0.197086					Tbxas1	-6477	-0.194672	0.197086	Promoter Flanking Region and CTCF Binding Site	Diabetes CVD
6	38894000	38894500	0.00517522	Promoter	Tbxas1	-0.194672	0.197086	Noc3l	-273	-0.105011	0.2385	Tbxas1	-2600	-0.194672	0.197086		Diabetes CVD
2	14150000	14150500	0.0050313	Promoter				Mrc1	-1041	-0.216127	0.197146	Mrc1	1041	-0.216127	0.197146	Promoter
2	14151500	14152000	0.00154335	Promoter	Mrc1	-0.216127	0.197146	Mrc1	459	-0.216127	0.197146	Mrc1	-459	-0.216127	0.197146	Promoter
10	85828500	85829000	0.0065254	Intron	Syn3	0.0318358	0.914764					Timp3	-62901	0.158454	0.197191	Promoter Flanking Region	Diabetes CVD
11	102965500	102966000	0.00563126	Exon	Acbd4	-0.102726	0.197229					Acbd4	519	-0.102726	0.197229	Promoter
10	121559500	121560000	0.00976361	IGR								Tmem5	-25073	-0.0731743	0.198431		Obesity Diabetes
1	134535000	134535500	0.000293502	Intron	Nfasc	-0.912526	0.198791					Nfasc	68903	-0.912526	0.198791
1	134583500	134584000	0.000175712	Intron	Nfasc	-0.912526	0.198791					Nfasc	20403	-0.912526	0.198791
1	134627500	134628000	0.00785864	Intron	Nfasc	-0.912526	0.198791					Nfasc	10874	-0.912526	0.198791
1	134657500	134658000	0.00753602	IGR								Nfasc	-19126	-0.912526	0.198791
1	45981000	45981500	0.00425545	Intron	Slc40a1	-0.174184	0.198928					Slc40a1	1439	-0.174184	0.198928	Promoter	Diabetes CVD
9	14850500	14851000	0.00270513	Promoter				Panx1	-578	-0.251853	0.199037	Panx1	-578	-0.251853	0.199037	Promoter	CVD
13	112301000	112301500	0.00643051	IGR								Gpbp1	-20681	0.0702834	0.199229
11	6749000	6749500	0.00198698	IGR								Gm11983	-11343	0.552452	0.199351
13	47525000	47525500	0.00687706	IGR								Rnf144b	-235628	0.131248	0.199401	Open chromatin
19	46223500	46224000	0.00371494	Promoter				Pitx3	-635	0.333674	0.19973	Pitx3	-635	0.333674	0.19973	Promoter	CVD
15	11793000	11793500	0.00887003	Intron	Npr3	0.12984	0.200256					Npr3	27743	0.12984	0.200256		Obesity Diabetes CVD
1	133449000	133449500	0.000968448	IGR								Fam72a	-24520	0.363079	0.200302
13	101313000	101313500	0.00421629	Intron	Ocln	-0.598313	0.200447					Ocln	9415	-0.598313	0.200447	Promoter Flanking Region
10	79491000	79491500	0.0035076	Exon	Hmha1	0.1553	0.200989					Hmha1	-6512	0.1553	0.200989		Diabetes CVD
7	89379000	89379500	0.00883229	Intron	Sh3gl3	-0.590302	0.201614					Sh3gl3	-59272	-0.590302	0.201614	Promoter Flanking Region	Diabetes
6	114688500	114689000	0.00505227	Intron	Atg7	-0.0733424	0.201706					Atg7	-95349	-0.0733424	0.201706	Promoter Flanking Region	CVD
1	92905000	92905500	0.00700316	Intron	Lrrfip1	-0.0704183	0.201919					Lrrfip1	-9696	-0.0704183	0.201919	Promoter Flanking Region	Obesity CVD
1	3267000	3267500	0.00420857	Intron	Xkr4	-0.470015	0.20209					Xkr4	-60575	-0.470015	0.20209
6	38108000	38108500	0.00348047	Exon	D630045J12Rik	-0.185615	0.202516					D630045J12Rik	-10569	-0.185615	0.202516
6	38152000	38152500	0.00346191	Intron	D630045J12Rik	-0.185615	0.202516					D630045J12Rik	-5407	-0.185615	0.202516
18	24265000	24265500	0.00957263	Exon	Ino80c	0.0801797	0.20259					Ino80c	8414	0.0801797	0.20259	Enhancer
17	68194000	68194500	0.00430819	Exon	Arhgap28	-0.120428	0.330095					Gm17097	6403	0.699558	0.202704
18	36668500	36669000	0.00560248	Intron	Hbegf	0.0980923	0.202709					Hbegf	6959	0.0980923	0.202709	Open chromatin	Diabetes CVD
4	47585500	47586000	0.00333359	IGR								Sec61b	-97680	-0.178536	0.202855
18	75676500	75677000	0.00958402	Intron	Gm10532	0.579113	0.202992					Gm10532	-2201	0.579113	0.202992	Promoter Flanking Region
18	75726500	75727000	0.00630791	Intron	Ctif	0.0677482	0.322966					Gm10532	-52201	0.579113	0.202992	Promoter Flanking Region
18	75761000	75761500	0.00360824	Intron	Ctif	0.0677482	0.322966					Gm10532	-86701	0.579113	0.202992	Enhancer
9	119966500	119967000	0.00087686	Intron	Cx3cr1	-0.33691	0.203122					Cx3cr1	10900	-0.33691	0.203122		Obesity Diabetes CVD
14	70676500	70677000	0.00428964	Intron	Ppp3cc	0.0847721	0.203274					Ppp3cc	12756	0.0847721	0.203274	Promoter Flanking Region	Obesity
18	84581500	84582000	0.0018396	Intron	Zfp407	0.0976874	0.203769					Zfp407	312	0.0976874	0.203769
1	135175500	135176000	0.00393027	Exon	Plekha6	0.0759912	0.203827					Plekha6	-19966	0.0759912	0.203827	Promoter Flanking Region	CVD
1	60817500	60818000	0.00873014	Intron	Cd28	0.170858	0.203909					Cd28	-14254	0.170858	0.203909	Promoter Flanking Region	Diabetes CVD
11	102747500	102748000	0.00135048	Exon	Fam187a	0.554858	0.204168					Fam187a	-1017	0.554858	0.204168
11	102749000	102749500	0.00203869	Exon	Gfap	-0.956497	0.0731656					Fam187a	-2517	0.554858	0.204168	Promoter Flanking Region
5	135747500	135748000	0.000663269	IGR								Fzd9	-20400	-0.263217	0.20418	Open chromatin
1	122354000	122354500	0.00357882	IGR								Marco	47661	-0.854145	0.204417
17	37424500	37425000	0.00957388	Promoter				Olfr756-ps1	-1486	0.706087	0.204633	Olfr756-ps1	-1486	0.706087	0.204633
9	22401500	22402000	0.00265504	Intron	Bbs9	0.121779	0.205404					Bbs9	-22647	0.121779	0.205404		Obesity Diabetes
19	10337500	10338000	0.00791919	Exon	Dagla	-0.10794	0.205438					Dagla	-6139	-0.10794	0.205438
1	137861000	137861500	0.00245299	Exon	Igfn1	0.555587	0.205468					Igfn1	-1283	0.555587	0.205468
2	35400500	35401000	0.00135138	IGR								Dab2ip	13286	0.0669578	0.20583	Promoter Flanking Region and CTCF Binding Site	Obesity CVD
2	35413000	35413500	0.00264869	Promoter	Gm13446	0.553917	0.270429	Dab2ip	-786	0.0669578	0.20583	Dab2ip	786	0.0669578	0.20583	Promoter	Obesity CVD
2	35444500	35445000	0.00920441	Intron	Dab2ip	0.0669578	0.20583					Dab2ip	-6140	0.0669578	0.20583	Promoter Flanking Region	Obesity CVD
X	46177000	46177500	0.00016364	IGR								Gm595	53890	0.706887	0.206102
3	81012500	81013000	0.00240981	Exon	Pdgfc	-0.172588	0.404823					Gm16000	-168141	0.55593	0.206229
7	19640000	19640500	0.00425545	Promoter & Exon	Rsph6a	0.55593	0.206229	Rsph6a	-39	0.55593	0.206229	Rsph6a	39	0.55593	0.206229	CTCF Binding Site and Promoter
15	94081500	94082000	0.00419011	IGR								Adamts20	153189	0.433723	0.206322
9	119306500	119307000	0.00703976	IGR								Acvr2b	5062	0.20793	0.20654	Promoter Flanking Region	Obesity
11	68698000	68698500	0.00427272	IGR								Rnf222	4055	0.996864	0.207268	Promoter Flanking Region
15	85061000	85061500	0.00112864	Exon	Fbln1	-0.142867	0.207388					Fbln1	-24565	-0.142867	0.207388	Promoter Flanking Region	CVD
17	6001500	6002000	0.0063235	Intron	Synj2	0.0896274	0.207409					Synj2	-4654	0.0896274	0.207409	Promoter Flanking Region
9	88902500	88903000	0.000125008	Intron	Gm17683							Bcl2a1a	-50762	0.55666	0.20751
11	69213000	69213500	0.000400232	Promoter & Exon	Kdm6b	0.0464859	0.327635	Tmem88	-1264	-0.0973152	0.207622	Tmem88	-1264	-0.0973152	0.207622	Promoter
1	141241500	141242000	0.00715918	Intron	Crb1	-0.358954	0.207774					Crb1	-16655	-0.358954	0.207774	Promoter Flanking Region	Obesity
1	137178500	137179000	0.00836751	Intron	Rnpep	-0.0966738	0.207798					Rnpep	2161	-0.0966738	0.207798	Promoter	Obesity
11	106022500	106023000	0.00143977	Promoter				Limd2	-326	0.106479	0.207807	Limd2	-326	0.106479	0.207807	Promoter
13	36032000	36032500	0.00113963	IGR								Ppp1r3g	18708	0.415754	0.207812	Open chromatin and Promoter Flanking Region
11	97312500	97313000	0.00765006	Exon	Arhgap23	-0.086659	0.208345					Arhgap23	944	-0.086659	0.208345	Open chromatin and Promoter
11	97350000	97350500	0.00837605	Intron	Arhgap23	-0.086659	0.208345					Arhgap23	2458	-0.086659	0.208345
8	94086500	94087000	0.00605164	Intron	Fto	0.00465856	0.935917					Gm3235	67128	0.255652	0.208367	Promoter Flanking Region
6	99755000	99755500	0.00980409	IGR								Tpt1-ps3	73328	0.19928	0.208451	Promoter Flanking Region
19	45382000	45382500	0.0059471	IGR								Btrc	56224	0.0820373	0.20886	Promoter Flanking Region
11	114655500	114656000	0.00723673	Intron	Btbd17	0.689568	0.209294					Btbd17	1687	0.689568	0.209294	Promoter
8	119977000	119977500	0.002619	Exon	4933407C03Rik							Plcg2	45191	0.10055	0.209309
15	78566500	78567000	0.00895988	IGR								Elfn2	-17957	-0.184054	0.209639	Enhancer
10	106758500	106759000	0.00832279	Intron	Lin7a	-0.173138	0.210209					Lin7a	-49601	-0.173138	0.210209
X	17988500	17989000	0.0081922	IGR								4930578C19Rik	49997	0.118049	0.210626
19	41428500	41429000	0.000974662	Intron	Pik3ap1	-0.269079	0.211567					Pik3ap1	31060	-0.269079	0.211567	Promoter Flanking Region
9	75197500	75198000	0.00693285	Intron	Bcl2l10	0.5591	0.212187					Bcl2l10	-1935	0.5591	0.212187		Diabetes CVD
X	97333000	97333500	1.83e-05	Intron	Eda	-0.238337	0.118828					Gm14832	18974	0.5591	0.212187
9	37030000	37030500	0.00781433	Exon	Tmem218	-0.0784737	0.412744					Slc37a2	12739	-0.158289	0.212212
1	121280500	121281000	0.00546566	IGR								Inhbb	38325	-0.186263	0.212321	Open chromatin	Obesity
6	121334000	121334500	0.00374269	Exon	Iqsec3	0.308324	0.127941					Slc6a12	-25017	-0.929766	0.212723		Diabetes CVD
17	31091000	31091500	0.00702965	Promoter				Umodl1	-624	0.559829	0.21341	Umodl1	624	0.559829	0.21341		Diabetes
5	24368500	24369000	0.00993718	Exon	Prkag2	-0.077092	0.213486					Prkag2	9071	-0.077092	0.213486		Diabetes CVD
11	32090500	32091000	2.9e-05	Exon	Il9r	0.0675299	0.912269					Gm12109	-5495	0.683006	0.214026
5	129536000	129536500	0.00204162	IGR								Ran	-9853	-0.0713374	0.214238	Promoter Flanking Region
5	129552000	129552500	0.00357805	IGR								Ran	-25853	-0.0713374	0.214238	Open chromatin
8	63721500	63722000	0.00809857	Intron	Sh3rf1	0.109678	0.214561					Sh3rf1	-18494	0.109678	0.214561	Promoter Flanking Region
8	63751500	63752000	0.0090165	Intron	Sh3rf1	0.109678	0.214561					Sh3rf1	-48494	0.109678	0.214561	Promoter Flanking Region
8	13227000	13227500	0.00527907	IGR								Adprhl1	16085	0.0880381	0.214985	Promoter Flanking Region
1	12864000	12864500	0.00299513	Intron	Slco5a1	0.0997433	0.215348					Slco5a1	51124	0.0997433	0.215348
1	194654500	194655000	0.00536265	IGR								A730013G03Rik	6413	-0.632744	0.215799	Open chromatin and Enhancer
5	66445500	66446000	0.00701886	Intron	Rbm47	-0.337979	0.215984					Rbm47	289	-0.337979	0.215984	Promoter
7	53447000	53447500	0.00857126	IGR								Ush1c	10140	0.286091	0.216291
11	77655500	77656000	4.11e-06	Exon	Myo18a	0.0546439	0.216499					Myo18a	-1065	0.0546439	0.216499
9	99491000	99491500	0.00926886	IGR								Dbr1	-10284	0.146139	0.217124
17	71372500	71373000	0.00539701	Exon	Myom1	0.0555901	0.217823					Myom1	-3592	0.0555901	0.217823	Promoter Flanking Region
8	125104500	125105000	0.00104764	Exon	Galns	0.0527657	0.638805					Aprt	-3693	0.0952277	0.218128
1	169160500	169161000	0.00382402	Intron	Uck2	-0.139828	0.218534					Uck2	-6450	-0.139828	0.218534		CVD
1	169177000	169177500	0.000771588	Intron	Uck2	-0.139828	0.218534					Uck2	-22950	-0.139828	0.218534	Promoter Flanking Region	CVD
X	7150000	7150500	0.00102561	Promoter & Exon	Ppp1r3f	0.178496	0.218952	4930524L23Rik	-726			Ppp1r3f	-31	0.178496	0.218952	Promoter
X	7151000	7151500	0.00527848	Promoter & Exon	Ppp1r3f	0.178496	0.218952	4930524L23Rik	274			Ppp1r3f	246	0.178496	0.218952	Promoter
9	102536500	102537000	0.00497742	Exon	Anapc13	0.0264485	0.649727					Cep63	-7636	0.0653689	0.219138		Diabetes
14	71300500	71301000	0.00574126	Intron	Gfra2	-0.23397	0.219627					Gfra2	-10165	-0.23397	0.219627		Diabetes
15	98087000	98087500	0.00798865	Promoter & Exon	H1fnt	0.695236	0.219661	H1fnt	738	0.695236	0.219661	H1fnt	738	0.695236	0.219661	Open chromatin
15	98098000	98098500	0.00574126	IGR								H1fnt	-10262	0.695236	0.219661
X	6765000	6765500	0.00886145	Intron	Clcn5	-0.145437	0.220228					Clcn5	799	-0.145437	0.220228	Promoter
9	107791500	107792000	0.00595797	Intron	Mon1a	-0.0905759	0.220822					Mon1a	-1040	-0.0905759	0.220822	Promoter
4	132697000	132697500	0.00646455	Intron	Wasf2	0.0575433	0.221013					Wasf2	-10456	0.0575433	0.221013
18	66574500	66575000	0.00949654	IGR								Pmaip1	43758	-0.552866	0.221479		Obesity
10	126760500	126761000	0.00138793	Exon	Arhgap9	-0.23604	0.221691					Arhgap9	283	-0.23604	0.221691	Promoter	CVD
7	31693000	31693500	0.00690524	Exon	Mag	-0.620798	0.221859					Mag	6851	-0.620798	0.221859
7	20065500	20066000	0.00443485	IGR								Exoc3l2	8905	-0.476364	0.222439	CTCF Binding Site
11	98690500	98691000	0.00776857	Exon	Casc3	-0.0218909	0.675473					Rapgefl1	7599	0.208443	0.222861	Promoter Flanking Region
15	7173000	7173500	0.00323304	Intron	Egflam	-0.113213	0.223674					Egflam	69	-0.113213	0.223674	Promoter Flanking Region
15	7439500	7440000	0.00677379	IGR								Egflam	-91105	-0.113213	0.223674
15	7505000	7505500	0.00436739	IGR								Egflam	-156605	-0.113213	0.223674	Promoter Flanking Region
8	126370500	126371000	0.00221016	Intron	Gm20388							2810455O05Rik	-5815	0.359222	0.224027
2	174123000	174123500	0.00886891	Exon	Gnas	0.0843685	0.224268					Gnas	360	0.0843685	0.224268	Promoter Flanking Region and TF binding site	Obesity Diabetes CVD
1	121941500	121942000	0.00780321	Intron	Sctr	0.0739482	0.897445					Tmem37	29151	-0.138342	0.224551
5	130323000	130323500	0.00799895	Promoter	Sumf2	-0.134588	0.224636	Sumf2	134	-0.134588	0.224636	Sumf2	-124	-0.134588	0.224636	Promoter
9	71496500	71497000	0.00305738	Intron	Cgnl1	-0.0836472	0.225153					Cgnl1	-343	-0.0836472	0.225153	Enhancer
9	71561500	71562000	9.69e-05	Intron	Cgnl1	-0.0836472	0.225153					Cgnl1	57867	-0.0836472	0.225153
9	71597500	71598000	6.21e-05	Intron	Cgnl1	-0.0836472	0.225153					Cgnl1	21867	-0.0836472	0.225153	Enhancer
8	90399000	90399500	0.00506414	Intron	Zfp423	-0.164047	0.225203					Zfp423	20634	-0.164047	0.225203	Enhancer
X	33497000	33497500	0.00878142	Intron	Dock11	-0.149261	0.225511					Dock11	-9608	-0.149261	0.225511
4	118159500	118160000	0.00350608	Intron	Tie1	-0.0556504	0.226881					Tie1	2860	-0.0556504	0.226881	Promoter	Diabetes CVD
1	169376000	169376500	0.00348722	Exon	Lrrc52	-0.237428	0.227					Lrrc52	20911	-0.237428	0.227		CVD
6	146887500	146888000	0.00945787	Exon	Ppfibp1	0.0110914	0.874489					1700034J05Rik	15436	0.662783	0.227446	Promoter Flanking Region
17	48386500	48387000	0.00353834	Promoter & Exon	Trem3	0.703438	0.227657	Trem3	-444	0.703438	0.227657	Trem3	444	0.703438	0.227657
16	31880000	31880500	0.00571712	Exon	Mfi2	-0.641257	0.227851					Mfi2	-1104	-0.641257	0.227851	Enhancer
1	36122500	36123000	0.00163951	IGR								Hs6st1	2745	-0.0580627	0.2281	Promoter	Diabetes
9	102685500	102686000	0.00442501	IGR								Ryk	51747	-0.0687205	0.228851	Promoter Flanking Region and Enhancer
16	8653500	8654000	0.00964569	Intron	Pmm2	-0.0867818	0.229758					Pmm2	-4815	-0.0867818	0.229758
11	11869000	11869500	0.00260783	Intron	Grb10	0.0722619	0.230432					Grb10	1645	0.0722619	0.230432	Promoter Flanking Region	Diabetes
17	56942000	56942500	0.00744698	Intron	Rfx2	-0.126246	0.23156					Rfx2	28431	-0.126246	0.23156		Diabetes CVD
11	52749500	52750000	0.00993287	Intron	Fstl4	-0.168346	0.231574					Fstl4	-171341	-0.168346	0.231574		Obesity Diabetes CVD
10	61294000	61294500	0.00321547	IGR								Col13a1	20273	-0.318756	0.231731	Enhancer	CVD
10	61295000	61295500	0.00968356	IGR								Col13a1	19273	-0.318756	0.231731		CVD
10	61296000	61296500	0.00844148	IGR								Col13a1	18273	-0.318756	0.231731		CVD
10	61316000	61316500	0.0011339	Intron	Col13a1	-0.318756	0.231731					Col13a1	-1727	-0.318756	0.231731		CVD
17	10688500	10689000	0.00709877	Promoter	Pacrg	0.03444	0.916652	Gm16168	-812	0.479878	0.23177	Gm16168	812	0.479878	0.23177	Enhancer
18	38358000	38358500	0.00150033	Exon	Pcdh1	-0.0796732	0.232217					Pcdh1	4817	-0.0796732	0.232217
18	38359000	38359500	0.00769627	Exon	Pcdh1	-0.0796732	0.232217					Pcdh1	3817	-0.0796732	0.232217
12	24782000	24782500	0.00392401	Promoter & Exon				9030624G23Rik	-167	0.468583	0.232357	9030624G23Rik	-167	0.468583	0.232357	Promoter
12	24844500	24845000	0.00991845	IGR								9030624G23Rik	-62667	0.468583	0.232357
2	113281500	113282000	0.00554483	Promoter & Exon	Gm13966	-0.768743	0.235638	Gm13966	961	-0.768743	0.235638	Gm13963	-249	0.577272	0.232445	Promoter
13	93861000	93861500	0.00641753	Exon	Cmya5	0.0671867	0.233102					Cmya5	53679	0.0671867	0.233102		CVD
13	93910000	93910500	0.00571125	Intron	Cmya5	0.0671867	0.233102					Cmya5	4679	0.0671867	0.233102	Promoter Flanking Region	CVD
3	135448000	135448500	0.00650735	Promoter				Nrk	-969	0.193632	0.294708	Slc39a8	40243	-0.321257	0.233307		Obesity Diabetes CVD
4	53035000	53035500	0.00277131	IGR								Nipsnap3b	-1152	-0.115574	0.234029
10	18182500	18183000	0.0037765	Intron	Nhsl1	0.0904572	0.234038					Nhsl1	7194	0.0904572	0.234038
10	18210000	18210500	0.00295432	Intron	Nhsl1	0.0904572	0.234038					Nhsl1	-20213	0.0904572	0.234038	Enhancer
7	64538500	64539000	0.000154935	Intron	Gabrg3	-0.398549	0.234234					Gabrg3	103741	-0.398549	0.234234
6	99456500	99457000	0.00466564	Intron	Foxp1	0.0663621	0.234384					Foxp1	14491	0.0663621	0.234384	Open chromatin and CTCF Binding Site	Obesity Diabetes CVD
14	125076000	125076500	0.00314379	Promoter & Exon	Fgf14	-0.387147	0.234911	Fgf14	349	-0.387147	0.234911	Fgf14	349	-0.387147	0.234911	Promoter
10	128074000	128074500	0.00699076	Intron	Ikzf4	-0.316294	0.234915					Ikzf4	6765	-0.316294	0.234915	Promoter Flanking Region	Diabetes
6	90398500	90399000	0.00152753	IGR								Klf15	14070	0.136363	0.235731		Diabetes
6	90416500	90417000	0.0035076	Exon	Klf15	0.136363	0.235731					Klf15	-1202	0.136363	0.235731	Promoter	Diabetes
9	20771000	20771500	0.00845281	Exon	S1pr2	-0.142674	0.235961					S1pr2	10237	-0.142674	0.235961		Diabetes CVD
17	57022000	57022500	0.00431225	Exon	1700061G19Rik	-0.617858	0.23638					1700061G19Rik	-7074	-0.617858	0.23638
17	65589500	65590000	0.00664076	IGR								Tmem232	196235	0.778254	0.236485		Obesity Diabetes CVD
15	10803000	10803500	0.00359779	IGR								C1qtnf3	79087	0.993266	0.236772
11	106975500	106976000	0.00386416	Intron	Bptf	0.0519664	0.237761					Bptf	17380	0.0519664	0.237761	Promoter Flanking Region
8	81798000	81798500	0.00799895	Exon	Mmaa	-0.0763321	0.238311					Mmaa	20855	-0.0763321	0.238311	Promoter Flanking Region	CVD
X	7767000	7767500	0.0047407	Exon	Ebp	-0.0954344	0.238962					Ebp	-2700	-0.0954344	0.238962	Promoter Flanking Region
1	47114000	47114500	0.00753584	IGR								Slc39a10	-203109	-0.104385	0.240219
10	117326000	117326500	0.00310545	IGR								Rap1b	-43009	-0.0781408	0.240493	Promoter Flanking Region and Open chromatin
6	48388500	48389000	0.000231584	Exon	Zfp467	-0.106175	0.240757					Zfp467	5535	-0.106175	0.240757
15	100980500	100981000	0.00852591	IGR								Acvrl1	-12469	-0.071047	0.240875	Promoter Flanking Region	Obesity Diabetes CVD
19	36884500	36885000	0.000907887	IGR								Tnks2	24222	-0.0626173	0.240969		Diabetes CVD
11	103064000	103064500	0.000310851	Intron	1700023F06Rik	0.65208	0.241117					1700023F06Rik	5836	0.65208	0.241117	CTCF Binding Site and Enhancer
10	80351000	80351500	0.00125932	Exon	Tmprss9	0.699731	0.241765					Tmprss9	-8535	0.699731	0.241765
7	36607500	36608000	0.000264534	IGR								Zfp507	-19492	-0.0973548	0.241857
7	36705000	36705500	0.00702645	IGR								Zfp507	-116992	-0.0973548	0.241857	Enhancer
11	95372000	95372500	0.00388761	Exon	Nxph3	-0.548508	0.24187					Nxph3	3884	-0.548508	0.24187
10	67608000	67608500	0.00021816	Intron	Arid5b	0.10371	0.242081					Arid5b	-8626	0.10371	0.242081	Promoter Flanking Region	Obesity Diabetes CVD
X	5301000	5301500	0.000189033	IGR								Gm14373	-21998	-0.410967	0.242116
19	5660000	5660500	0.00242078	Exon	Sipa1	-0.0661853	0.243568					Sipa1	3707	-0.0661853	0.243568	Promoter	Diabetes CVD
11	3887500	3888000	0.00838434	Intron	Gal3st1	-0.565713	0.243965					Gal3st1	2436	-0.565713	0.243965
5	141151000	141151500	0.00682159	Exon	Iqce	0.151389	0.245439					Iqce	-5687	0.151389	0.245439
3	105333500	105334000	0.00575079	Intron	Kcnd3	-0.0730359	0.245453					Kcnd3	-71800	-0.0730359	0.245453	Promoter Flanking Region	CVD
4	126516500	126517000	0.0097451	Exon	AU040320	-0.0572291	0.245736					AU040320	-3977	-0.0572291	0.245736
9	99219500	99220000	0.00698445	Exon	Esyt3	0.659455	0.246248					Esyt3	39449	0.659455	0.246248		Obesity CVD
9	99223500	99224000	2.38e-05	Promoter	Esyt3	0.659455	0.246248	Csl	-1208	0.182786	0.610626	Esyt3	35449	0.659455	0.246248		Obesity CVD
9	99264000	99264500	0.000589867	IGR								Esyt3	-5051	0.659455	0.246248		Obesity CVD
2	170318500	170319000	0.00335132	Intron	Cyp24a1							Pfdn4	3428	-0.156866	0.246339
11	19926500	19927000	0.000323964	IGR								Spred2	-71927	-0.071651	0.246417
8	116966000	116966500	0.00908255	Intron	Wwox	0.13897	0.246567					Wwox	-2398	0.13897	0.246567	CTCF Binding Site	Obesity Diabetes CVD
8	117343000	117343500	0.00465676	Intron	Wwox	0.13897	0.246567					Wwox	-106933	0.13897	0.246567	Enhancer	Obesity Diabetes CVD
7	19591000	19591500	0.00426956	Exon	Irf2bp1	0.0735701	0.246791					Irf2bp1	-1586	0.0735701	0.246791	Promoter
19	41020500	41021000	0.00881957	Intron	Blnk	0.446277	0.0278048					Zfp518a	-34517	-0.12332	0.246842
6	138821000	138821500	0.00861788	IGR								Igbp1b	-214035	-0.54051	0.2469	Open chromatin
X	96645000	96645500	0.00717365	IGR								Gm14812	-5864	-0.54051	0.2469
19	42845500	42846000	0.00717202	Exon	Hps1	0.227511	0.247814					Hps1	-1200	0.227511	0.247814	Promoter	CVD
3	137888000	137888500	0.000464862	Intron	Adh7	-0.594507	0.248101					Adh7	-7213	-0.594507	0.248101	Promoter Flanking Region	Diabetes CVD
11	75212500	75213000	4.43e-06	Intron	Smyd4	0.121093	0.249332					Smyd4	611	0.121093	0.249332
8	67356000	67356500	0.00723673	Intron	Klhl2	-0.0767787	0.249958					Klhl2	17716	-0.0767787	0.249958
14	47516500	47517000	0.0092082	Intron	Samd4	0.0708594	0.250486					Samd4	-12650	0.0708594	0.250486
14	47703000	47703500	0.00841428	Exon	Samd4	0.0708594	0.250486					Samd4	3810	0.0708594	0.250486	Promoter Flanking Region
8	73142000	73142500	0.00666187	Exon	Lrrc25	-0.243992	0.251165					Lrrc25	-1257	-0.243992	0.251165	Promoter
10	67509500	67510000	0.00959155	Intron	Rtkn2	0.532265	0.25182					Rtkn2	-2784	0.532265	0.25182
13	56384500	56385000	0.00955392	IGR								Cxcl14	13166	0.15652	0.252088
11	101319000	101319500	0.0081922	Promoter & Exon	Ifi35	0.0334766	0.737465	Gm11626	-296	0.551926	0.252236	Gm11626	-296	0.551926	0.252236
17	47659000	47659500	0.0043535	Intron	Ccnd3	-0.0659473	0.252436					Ccnd3	-17000	-0.0659473	0.252436	Promoter Flanking Region	CVD
11	70559000	70559500	0.00437009	IGR								Gm12320	9653	-0.54447	0.252696	Open chromatin
16	44546500	44547000	0.00352286	Intron	Boc	-0.0329507	0.721343					Mir3081	11742	-0.54447	0.252696
2	169916000	169916500	0.00861601	IGR								A630075F10Rik	-19829	-0.544615	0.252904	Enhancer
15	101271500	101272000	1.83e-05	IGR								Krt83	-2265	-0.544615	0.252904
11	101854500	101855000	0.00819546	IGR								1700006E09Rik	-6130	0.757549	0.25292	Promoter Flanking Region
X	98481000	98481500	0.00164048	Exon	Med12	0.0691503	0.254347					Med12	363	0.0691503	0.254347	TF binding site and CTCF Binding Site	Obesity
10	114942500	114943000	0.00628364	Intron	Lgr5	-0.690287	0.254434					Lgr5	-42365	-0.690287	0.254434		Obesity Diabetes CVD
6	8860500	8861000	0.00893026	IGR								Nxph1	37931	0.730626	0.25448		Diabetes
6	9121500	9122000	0.00997288	Intron	Nxph1	0.730626	0.25448					Nxph1	-221824	0.730626	0.25448		Diabetes
1	166074500	166075000	0.00271808	Intron	Selp	-0.491945	0.254828					Selp	333	-0.491945	0.254828		Obesity Diabetes CVD
17	66199000	66199500	5.93e-05	Exon	Ralbp1	0.0379721	0.413433					Ppp4r1	-11770	-0.0681409	0.254901
15	34891500	34892000	0.00388322	Intron	Stk3	-0.108446	0.255196					Stk3	38177	-0.108446	0.255196
2	101934500	101935000	0.00523102	Intron	Ldlrad3	-0.0945758	0.255337					Ldlrad3	19841	-0.0945758	0.255337	Enhancer
16	92120000	92120500	0.00349304	IGR								Mrps6	-13494	-0.0946813	0.255567	Enhancer	CVD
2	167717500	167718000	0.00824583	IGR								Gm14319	-33415	0.585143	0.25598	Promoter Flanking Region and Enhancer and CTCF Binding Site
1	134848500	134849000	0.00472839	IGR								Lrrn2	-71568	-0.148336	0.256538
1	15284000	15284500	0.00945787	Intron	Kcnb2	-0.7285	0.256723					Kcnb2	-6660	-0.7285	0.256723		CVD
11	11600500	11601000	0.00231485	Intron	Ikzf1	0.198595	0.257784					Ikzf1	-278	0.198595	0.257784	Promoter Flanking Region	Diabetes
X	76477000	76477500	0.0092082	IGR								Rps24-ps3	-36614	-0.345554	0.257864
15	31298500	31299000	0.000183175	Promoter				Ankrd33b	-986	-0.0717218	0.258262	Ankrd33b	-986	-0.0717218	0.258262	Promoter
7	88237000	88237500	0.00835316	Exon	Alpk3	0.0950395	0.258452					Alpk3	2717	0.0950395	0.258452
2	29757500	29758000	0.00371494	Exon	Odf2	0.0760129	0.258933					Odf2	1564	0.0760129	0.258933
4	130483500	130484000	0.00403965	Intron	Laptm5	-0.109905	0.259152					Laptm5	4447	-0.109905	0.259152
X	7387500	7388000	0.00397882	Exon	Gripap1	0.0647059	0.259224					Gripap1	-107	0.0647059	0.259224
X	7389500	7390000	0.00628364	Exon	Gripap1	0.0647059	0.259224					Gripap1	-2107	0.0647059	0.259224
9	54450500	54451000	0.00920441	Intron	Idh3a	-0.0768229	0.259235					Idh3a	-16182	-0.0768229	0.259235	Promoter Flanking Region
9	54457000	54457500	0.00788935	Exon	Acsbg1	0.430206	0.266128					Idh3a	-22682	-0.0768229	0.259235
9	123399000	123399500	0.00382395	Intron	Limd1	0.0533701	0.259851					Limd1	-11181	0.0533701	0.259851	Promoter Flanking Region
19	42711500	42712000	0.00250912	IGR								Loxl4	-24197	-0.300183	0.259852	Enhancer	CVD
5	138074500	138075000	0.00939957	Exon	Lrch4	0.482681	0.260299					Lrch4	-3142	0.482681	0.260299
X	156553000	156553500	0.00427272	Exon	Map3k15	0.142281	0.507772					Pdha1	13897	-0.0576912	0.261171	Promoter Flanking Region	Obesity Diabetes
X	156621500	156622000	0.00362081	IGR								Pdha1	-45155	-0.0576912	0.261171		Obesity Diabetes
2	68202500	68203000	0.00213078	Intron	Stk39	0.0806831	0.261422					Stk39	2076	0.0806831	0.261422	Promoter Flanking Region and CTCF Binding Site	Obesity CVD
4	62275000	62275500	0.00311152	Intron	Rgs3	0.066475	0.261564					Rgs3	5554	0.066475	0.261564	Promoter Flanking Region and CTCF Binding Site	Diabetes CVD
11	33742500	33743000	0.0027736	Intron	Kcnip1	0.419445	0.26174					Kcnip1	961	0.419445	0.26174	Promoter	Diabetes CVD
10	116424000	116424500	0.00788532	Intron	Best3	-0.191813	0.261867					Best3	-630	-0.191813	0.261867	Promoter Flanking Region
10	116441000	116441500	0.00509189	Exon	Best3	-0.191813	0.261867					Best3	-17630	-0.191813	0.261867	Enhancer
6	34052500	34053000	0.00417124	Intron	Lrguk	-1.17677	0.0451293					Gm13856	49429	0.556895	0.261963
9	95694500	95695000	0.00653632	Intron	Pls1	0.659189	0.262608					Pls1	21325	0.659189	0.262608	Open chromatin
11	100753000	100753500	0.00972013	Intron	Stat3	-0.0675801	0.262903					Stat3	-1374	-0.0675801	0.262903	Promoter	Obesity Diabetes CVD
8	120774000	120774500	0.00362081	IGR								Cdh13	33633	-0.0625025	0.264707		Obesity Diabetes CVD
8	121590000	121590500	0.00830521	Intron	Cdh13	-0.0625025	0.264707					Cdh13	170390	-0.0625025	0.264707		Obesity Diabetes CVD
8	121705000	121705500	0.000615434	Intron	Cdh13	-0.0625025	0.264707					Cdh13	55390	-0.0625025	0.264707		Obesity Diabetes CVD
8	121720500	121721000	0.00426671	Intron	Cdh13	-0.0625025	0.264707					Cdh13	39890	-0.0625025	0.264707	Open chromatin	Obesity Diabetes CVD
3	51527000	51527500	0.00812775	Intron	Maml3	0.0116106	0.910235					Gm10729	-29307	0.55169	0.265299	Enhancer
4	146035000	146035500	0.00477012	Promoter & Exon	Gm13034	0.551577	0.265612	Gm13034	75	0.551577	0.265612	Gm13034	-75	0.551577	0.265612	Promoter
17	4887000	4887500	0.00963401	IGR								Arid1b	107332	-0.0574996	0.266408
17	4974500	4975000	0.00920836	IGR								Arid1b	19832	-0.0574996	0.266408	Promoter Flanking Region
17	5262000	5262500	0.00204162	Intron	Arid1b	-0.0574996	0.266408					Arid1b	79714	-0.0574996	0.266408	Promoter Flanking Region
1	92513500	92514000	0.00184374	IGR								Cops8	-13500	0.0489629	0.266701
8	123325000	123325500	0.00752868	Intron	Gm20388							Irf8	-48891	-0.13657	0.266903	CTCF Binding Site	Diabetes CVD
8	123385500	123386000	0.00380035	Intron	Gm20388							Irf8	-109391	-0.13657	0.266903		Diabetes CVD
15	101695500	101696000	0.00437009	Exon	Krt77	0.55972	0.267014					Krt77	4636	0.55972	0.267014
11	120372500	120373000	0.00642729	IGR								Slc25a10	-13461	-0.101633	0.267046	Promoter Flanking Region
15	101072000	101072500	0.000264534	IGR								Grasp	-17362	0.0816576	0.267454	Promoter Flanking Region
X	136968000	136968500	0.00957388	Exon								Gm8097	12921	0.752548	0.267809
X	135846000	135846500	0.00240981	Intron	C330013F16Rik							Trap1a	22222	0.832585	0.26783
X	135868500	135869000	0.000833788	Promoter & Exon	Trap1a	0.832585	0.26783	Trap1a	278	0.832585	0.26783	Trap1a	-278	0.832585	0.26783	Promoter
11	94866000	94866500	0.00866742	Exon	Ppp1r9b	0.0134211	0.83076					Samd14	5193	0.0876035	0.267862	Promoter Flanking Region
6	100330500	100331000	0.00996271	IGR								Rybp	-93065	-0.113657	0.268207	Promoter Flanking Region
19	47054000	47054500	0.00995249	Intron	Nt5c2	-0.0725024	0.268921					Nt5c2	-10036	-0.0725024	0.268921	Promoter Flanking Region	Obesity Diabetes CVD
8	24226500	24227000	0.00213738	Exon	Ank1	-0.0685465	0.269864					Ank1	4921	-0.0685465	0.269864		Diabetes
10	111318500	111319000	0.00213078	IGR								Krr1	91220	-0.0772898	0.270136	Promoter Flanking Region	Diabetes CVD
7	142994500	142995000	0.00218511	IGR								Mki67	-86438	-0.37288	0.27067	Enhancer	CVD
1	186552000	186552500	0.00792297	Intron	Hlx	-0.143707	0.270794					Hlx	4330	-0.143707	0.270794	Promoter
7	142829000	142829500	0.00480877	Intron	Ptpre	-0.150006	0.270893					Ptpre	14621	-0.150006	0.270893	Promoter Flanking Region
7	135893500	135894000	0.00815399	Exon	Sec23ip	-0.058098	0.271851					Sec23ip	-5116	-0.058098	0.271851
19	36433000	36433500	0.000323964	IGR								Pcgf5	20557	0.0672712	0.272024
19	36444000	36444500	0.00801469	IGR								Pcgf5	9557	0.0672712	0.272024
19	36449500	36450000	0.0093521	IGR								Pcgf5	4057	0.0672712	0.272024	Promoter Flanking Region
19	36552000	36552500	5.93e-05	IGR								Pcgf5	-67762	0.0672712	0.272024	Promoter Flanking Region
2	91236000	91236500	0.0097451	Promoter	1110051M20Rik	0.0958321	0.272346	Gm15165	-1842			1110051M20Rik	48779	0.0958321	0.272346
11	60019000	60019500	0.00453004	Exon	Srebf1	-0.0981761	0.273188					Srebf1	614	-0.0981761	0.273188	Promoter	Obesity Diabetes CVD
4	136210000	136210500	0.00681555	Exon	Ephb2	-0.383303	0.273742					Ephb2	7567	-0.383303	0.273742	Promoter Flanking Region	Diabetes CVD
X	7570500	7571000	0.00165934	IGR								Gata1	-15303	0.600742	0.274005	Promoter Flanking Region	CVD
6	144906500	144907000	0.0058908	IGR								Bcat1	74863	-0.318305	0.274285		Obesity Diabetes CVD
4	150478000	150478500	0.00737259	Intron	Camta1	0.0799265	0.274314					Camta1	4412	0.0799265	0.274314	Promoter Flanking Region	Obesity Diabetes CVD
4	150518000	150518500	9.34e-06	Exon	Camta1	0.0799265	0.274314					Camta1	-4307	0.0799265	0.274314		Obesity Diabetes CVD
4	150636500	150637000	0.00433689	Intron	Camta1	0.0799265	0.274314					Camta1	27675	0.0799265	0.274314		Obesity Diabetes CVD
4	150926500	150927000	0.00110192	Intron	Camta1	0.0799265	0.274314					Camta1	34094	0.0799265	0.274314		Obesity Diabetes CVD
4	150960500	150961000	0.00964455	Exon	Camta1	0.0799265	0.274314					Camta1	94	0.0799265	0.274314	Open chromatin	Obesity Diabetes CVD
4	151009500	151010000	0.00199561	Intron	Camta1	0.0799265	0.274314					Camta1	-48906	0.0799265	0.274314	Enhancer	Obesity Diabetes CVD
4	151030500	151031000	0.00414504	Intron	Camta1	0.0799265	0.274314					Camta1	-69906	0.0799265	0.274314	Enhancer	Obesity Diabetes CVD
4	151036000	151036500	0.00339489	Intron	Camta1	0.0799265	0.274314					Camta1	-75406	0.0799265	0.274314	Enhancer	Obesity Diabetes CVD
4	151153000	151153500	0.00321171	Intron	Camta1	0.0799265	0.274314					Camta1	75970	0.0799265	0.274314	Enhancer and CTCF Binding Site	Obesity Diabetes CVD
17	56263000	56263500	0.00344438	Promoter & Exon	Sema6b	0.140135	0.243138	Lrg1	-1631	0.126951	0.274671	Lrg1	-1631	0.126951	0.274671	Promoter Flanking Region
17	56263500	56264000	0.00779071	Exon	Sema6b	0.140135	0.243138					Lrg1	-2131	0.126951	0.274671	Promoter Flanking Region
1	174049500	174050000	0.00950869	Exon	Copa	-0.050097	0.274922					Copa	-1267	-0.050097	0.274922	Promoter Flanking Region
6	49928000	49928500	0.00340631	IGR								Mpp6	132240	0.065121	0.27569	Enhancer
1	36607500	36608000	0.00893414	Exon	Sema4c	-0.0979816	0.276858					Sema4c	2239	-0.0979816	0.276858
7	17471000	17471500	0.00346788	Exon	Dact3	-0.125039	0.191105					Gng8	6135	0.364836	0.2772		Diabetes CVD
12	84799500	84800000	0.00986297	IGR								Dcaf4	61916	-0.128811	0.277662
19	30494000	30494500	0.0097702	IGR								Ppp1r2-ps3	120044	0.547335	0.277817	Promoter Flanking Region
19	30580000	30580500	0.00869189	IGR								Ppp1r2-ps3	34044	0.547335	0.277817
11	100002000	100002500	0.0059471	Exon	Krt19	0.398737	0.27843					Krt19	3013	0.398737	0.27843	Promoter Flanking Region
9	98935000	98935500	0.00160244	Intron	Gm1123	0.559195	0.279473					Gm1123	1109	0.559195	0.279473
9	98946000	98946500	0.00607912	Intron	Pik3cb	0.0817031	0.214255					Gm1123	-9891	0.559195	0.279473
13	56708500	56709000	0.00628364	Promoter				Tgfbi	-2420	-0.139466	0.280305	Tgfbi	2420	-0.139466	0.280305		Diabetes CVD
4	103427500	103428000	0.00748572	Intron	Dab1	-0.632579	0.28035					Dab1	-135230	-0.632579	0.28035		Obesity Diabetes CVD
3	31108000	31108500	0.00699076	Exon	Slc7a14	-0.657174	0.280559					Slc7a14	49316	-0.657174	0.280559	Promoter Flanking Region
3	31347500	31348000	0.00713805	IGR								Slc7a14	-138200	-0.657174	0.280559
19	37640500	37641000	0.00265504	Intron	Exoc6	0.06346	0.281917					Exoc6	-15592	0.06346	0.281917	CTCF Binding Site
19	37644000	37644500	0.00906069	Intron	Exoc6	0.06346	0.281917					Exoc6	-19092	0.06346	0.281917	Enhancer
9	111063500	111064000	0.00800691	Exon	Lrrfip2	0.0497962	0.282264					Lrrfip2	32045	0.0497962	0.282264	Enhancer and CTCF Binding Site and Promoter Flanking Region
9	111114000	111114500	0.0082991	Intron	Lrrfip2	0.0497962	0.282264					Lrrfip2	-18455	0.0497962	0.282264	Enhancer
11	33990500	33991000	0.00701886	Exon	Lcp2	-0.168072	0.282422					Lcp2	-3496	-0.168072	0.282422
4	148974500	148975000	0.00889176	Intron	Clstn1	-0.0566511	0.282704					Clstn1	-13143	-0.0566511	0.282704
4	149003000	149003500	0.00986297	Exon	Clstn1	-0.0566511	0.282704					Clstn1	-1761	-0.0566511	0.282704	Promoter Flanking Region
3	101221500	101222000	0.00397091	Intron	Igsf3	-0.0771304	0.282893					Igsf3	-40452	-0.0771304	0.282893	Open chromatin
2	28360500	28361000	0.00571712	Promoter & Exon	Gbgt1	0.195904	0.560645	Gm10134	-1115	0.643053	0.282913	Gm10134	1115	0.643053	0.282913
18	62911500	62912000	0.00815403	Exon	2700046A07Rik	-0.636683	0.282977					2700046A07Rik	4429	-0.636683	0.282977
10	75832500	75833000	0.0011339	Exon	Pcnt	0.130163	0.0561522					Dip2a	-24464	-0.0716281	0.283079
13	30612500	30613000	0.00926886	IGR								Uqcrfs1	24731	-0.0844832	0.28368
4	140309000	140309500	0.00430657	Intron	Padi4	0.211589	0.2858					Padi4	4840	0.211589	0.2858	Enhancer	Obesity Diabetes CVD
7	72294000	72294500	0.000852553	Intron	Fam189a1	-0.620392	0.287123					Fam189a1	7302	-0.620392	0.287123		Diabetes CVD
10	108112000	108112500	0.00115184	Intron	Syt1	-0.804472	0.28784					Syt1	-37980	-0.804472	0.28784
10	79654000	79654500	0.00672188	IGR								Efna2	-11773	-0.192656	0.289154	Promoter Flanking Region
13	56864500	56865000	0.00198382	IGR								Smad5	-30122	-0.053624	0.289953		Obesity Diabetes CVD
19	29396500	29397000	0.00830196	Intron	Insl6	0.464307	0.290428					Insl6	3346	0.464307	0.290428
12	71305500	71306000	0.00812469	Intron	Pygl	-0.178759	0.291822					Pygl	-6672	-0.178759	0.291822		Diabetes
2	83641000	83641500	0.00492629	Intron	Itgav	-0.0973898	0.292532					Itgav	1006	-0.0973898	0.292532		Diabetes CVD
15	27432000	27432500	0.00382402	Intron	Ank	0.0513482	0.292864					Ank	-35568	0.0513482	0.292864	Promoter Flanking Region
15	27432500	27433000	0.00270513	Intron	Ank	0.0513482	0.292864					Ank	-36068	0.0513482	0.292864	Promoter Flanking Region
11	98832000	98832500	0.00861788	Intron	Rara	0.10748	0.292911					Rara	-5814	0.10748	0.292911	Promoter Flanking Region	Obesity Diabetes CVD
11	98833000	98833500	0.00492629	Exon	Rara	0.10748	0.292911					Rara	-6814	0.10748	0.292911	Promoter Flanking Region and TF binding site	Obesity Diabetes CVD
9	29874000	29874500	0.000974237	IGR								Ntm	-103274	-0.22162	0.293094		Diabetes CVD
9	29906000	29906500	0.00587271	IGR								Ntm	-135274	-0.22162	0.293094		Diabetes CVD
X	48524500	48525000	0.00856166	Intron	Mbnl3	-0.390471	0.293236					Mbnl3	-6691	-0.390471	0.293236	CTCF Binding Site
X	48558500	48559000	0.00109806	Exon	Mbnl3	-0.390471	0.293236					Mbnl3	509	-0.390471	0.293236	Promoter
X	48559500	48560000	0.00244704	Promoter	Mbnl3	-0.390471	0.293236	Mbnl3	209	-0.390471	0.293236	Mbnl3	209	-0.390471	0.293236	Promoter
10	76787500	76788000	0.00321171	Intron	Adarb1	0.0776693	0.293706					Adarb1	15421	0.0776693	0.293706		Obesity CVD
19	31938500	31939000	0.00963401	IGR								A1cf	4751	-0.953001	0.294658
X	135562500	135563000	0.00509356	IGR								Nrk	-45243	0.193632	0.294708
9	111403500	111404000	0.00643051	IGR								Dclk3	-61915	0.458856	0.295754
9	46223500	46224000	0.0028724	Promoter				Pitx3	-635	0.333674	0.19973	4930448E22Rik	-86004	0.632357	0.295816
15	84606500	84607000	0.00489677	IGR								Arhgap8	-6184	0.240243	0.295847	Promoter Flanking Region	Diabetes CVD
2	160034500	160035000	0.00670069	IGR								Gm826	104852	0.132315	0.296084	Enhancer
2	160139000	160139500	0.00974946	Intron	Gm826	0.132315	0.296084					Gm826	352	0.132315	0.296084	Promoter Flanking Region
5	97272000	97272500	0.0052646	Intron	Anxa3	-0.1006	0.296793					Anxa3	-49596	-0.1006	0.296793
1	40146500	40147000	0.00723673	Intron	Il1r2	-0.78935	0.231893					Gm16894	-3802	-0.546363	0.297012
1	40172000	40172500	0.00990193	Exon	Il1r2	-0.78935	0.231893					Gm16894	-29302	-0.546363	0.297012	TF binding site and CTCF Binding Site and Promoter Flanking Region
1	40173000	40173500	0.00997594	Intron	Il1r2	-0.78935	0.231893					Gm16894	-30302	-0.546363	0.297012	TF binding site and CTCF Binding Site and Promoter Flanking Region
X	124796500	124797000	4.36e-05	Promoter	Mdm4-ps	0.442838	0.2972	Mdm4-ps	553	0.442838	0.2972	Mdm4-ps	-553	0.442838	0.2972
4	33597500	33598000	0.00174579	IGR								Gm11935	-57636	-0.540619	0.298274	Promoter Flanking Region
7	25885000	25885500	0.00603665	Exon	Pou2f2	0.21963	0.298725					Pou2f2	-2200	0.21963	0.298725	CTCF Binding Site	Diabetes CVD
11	8349000	8349500	0.00961427	Intron	Tns3	-0.0609319	0.299549					Tns3	19678	-0.0609319	0.299549
11	8393000	8393500	0.00957388	Exon	Tns3	-0.0609319	0.299549					Tns3	-24322	-0.0609319	0.299549
11	8394000	8394500	0.00148579	Intron	Tns3	-0.0609319	0.299549					Tns3	-25322	-0.0609319	0.299549	Promoter Flanking Region
11	8553500	8554000	0.00105276	Intron	Tns3	-0.0609319	0.299549					Tns3	11038	-0.0609319	0.299549	Promoter Flanking Region and CTCF Binding Site
11	8554000	8554500	2.4e-05	Intron	Tns3	-0.0609319	0.299549					Tns3	10538	-0.0609319	0.299549	Promoter Flanking Region
11	96366000	96366500	0.0064336	Intron	Skap1	0.645905	0.29967					Skap1	-14825	0.645905	0.29967	Enhancer
1	168194000	168194500	0.00861834	Intron	Ildr2	0.168137	0.299857					Ildr2	-9676	0.168137	0.299857		CVD
12	83526000	83526500	0.00341246	Exon	Sipa1l1	0.0627911	0.299916					Sipa1l1	-113664	0.0627911	0.299916
11	101923000	101923500	0.00376845	Exon	Mpp2	0.141595	0.188133					Cd300lg	-20177	0.0519193	0.300514	Promoter Flanking Region	Diabetes CVD
7	73252000	73252500	0.00523168	Promoter				Chsy1	-2401	-0.0994186	0.300765	Chsy1	2401	-0.0994186	0.300765	Promoter Flanking Region
11	107923000	107923500	0.00642714	Intron	Prkca	-0.0590419	0.300824					Prkca	-48881	-0.0590419	0.300824	Promoter Flanking Region	Obesity Diabetes CVD
9	95229000	95229500	0.00546566	IGR								Chst2	78689	-0.187192	0.301562	Promoter Flanking Region	CVD
9	95229500	95230000	0.000253176	IGR								Chst2	78189	-0.187192	0.301562	Promoter Flanking Region	CVD
9	95250500	95251000	0.00835074	IGR								Chst2	57189	-0.187192	0.301562	Enhancer and Promoter Flanking Region	CVD
4	136928000	136928500	0.00583961	IGR								Cdc42	-14365	-0.049521	0.301787	Promoter Flanking Region	Obesity
1	90536500	90537000	4.65e-05	IGR								Arl4c	61951	-0.129537	0.302076	Promoter Flanking Region	CVD
X	131074500	131075000	0.00886145	Intron	Timm8a1	0.365917	0.3022					Timm8a1	1904	0.365917	0.3022	Promoter and CTCF Binding Site
2	90304500	90305000	0.003525	Exon	Ptprj	-0.145643	0.302346					Ptprj	6993	-0.145643	0.302346		CVD
X	110619500	110620000	0.00773135	Intron	Dach2	0.605755	0.303296					Dach2	134032	0.605755	0.303296		Diabetes CVD
5	137955000	137955500	0.00893558	Intron	Epo							Gigyf1	5108	0.0634677	0.303338	Promoter
7	87983000	87983500	0.00717883	IGR								Zscan2	22806	0.104044	0.304	Enhancer
11	69160500	69161000	0.000867519	Exon	Chd3	-0.0696843	0.304217					Chd3	136	-0.0696843	0.304217
1	165466000	165466500	0.00525771	IGR								Gorab	-132228	0.258175	0.304293		Diabetes CVD
6	117055000	117055500	0.00523456	IGR								Cxcl12	63553	-0.058484	0.30439	Enhancer	Diabetes CVD
6	117126000	117126500	0.00857268	Exon	Cxcl12	-0.058484	0.30439					Cxcl12	-7405	-0.058484	0.30439	Promoter Flanking Region	Diabetes CVD
6	117132500	117133000	0.000227189	IGR								Cxcl12	-13905	-0.058484	0.30439		Diabetes CVD
5	139793500	139794000	0.00344438	Intron	Adap1	0.186889	0.30482					Adap1	7918	0.186889	0.30482	Enhancer
X	96273500	96274000	0.00836372	IGR								Gm5760	4241	-0.545671	0.305823	CTCF Binding Site and TF binding site
5	117931500	117932000	0.0011339	Intron	Ksr2	-0.542141	0.30605					Ksr2	-66662	-0.542141	0.30605	Promoter Flanking Region	Obesity Diabetes CVD
1	55261000	55261500	0.00780016	Exon	Rftn2	-0.118285	0.306738					Rftn2	2333	-0.118285	0.306738
1	188238000	188238500	0.00743573	IGR								Tgfb2	220148	0.198746	0.307561	Promoter Flanking Region	Obesity Diabetes CVD
1	188434000	188434500	0.0080386	IGR								Tgfb2	24148	0.198746	0.307561	Promoter Flanking Region	Obesity Diabetes CVD
1	188540000	188540500	0.000201362	IGR								Tgfb2	-10129	0.198746	0.307561		Obesity Diabetes CVD
12	103524000	103524500	0.00926442	Intron	Rin3	-0.0716063	0.30777					Rin3	-2149	-0.0716063	0.30777	Promoter
8	107917500	107918000	0.0079131	Exon	Kctd19	0.67276	0.307932					Kctd19	-8183	0.67276	0.307932	Promoter Flanking Region
18	34362500	34363000	0.000267254	IGR								Gm10548	7224	-0.492189	0.309022	Promoter Flanking Region and Enhancer
5	84510000	84510500	0.00922669	Exon	Epha5	-0.0832376	0.854232					Hmgn2-ps1	42259	-0.391786	0.309738
5	116829500	116830000	0.000852117	IGR								4930562A09Rik	13309	-0.391786	0.309738	Promoter Flanking Region
6	52388500	52389000	0.00660763	IGR								Gm15054	-80682	-0.391786	0.309738
7	51460500	51461000	0.00233396	Promoter				Klk1b4	-2305	-0.391786	0.309738	Klk1b4	2305	-0.391786	0.309738
9	114401000	114401500	0.00563778	Exon	Ccr4	-0.391786	0.309738					Ccr4	4156	-0.391786	0.309738		Diabetes CVD
9	122437000	122437500	0.00269801	IGR								9530059O14Rik	44615	-0.391786	0.309738
10	80743500	80744000	0.000534671	Exon	Tjp3	-1.98435	0.000843437					Mir3057	-9158	-0.391786	0.309738
11	114665000	114665500	0.00830669	Intron	Gpr142	-0.391786	0.309738					Gpr142	-4762	-0.391786	0.309738
13	89797000	89797500	0.00906069	Exon	Vcan	-0.367491	0.02491					Gm16318	5375	-0.391786	0.309738
14	55997500	55998000	0.00655772	IGR								Gm8894	42061	-0.391786	0.309738
14	56056000	56056500	0.00410944	IGR								Gm8894	-16439	-0.391786	0.309738	Promoter Flanking Region
17	46579500	46580000	0.00251448	Exon	Ttbk1	0.0135917	0.969236					Gm5093	-2452	-0.391786	0.309738
17	85753000	85753500	0.00455042	Intron	1700106N22Rik							Six3	259948	-0.391786	0.309738
18	78375000	78375500	0.00762992	Exon	Slc14a2	-0.391786	0.309738					Slc14a2	911	-0.391786	0.309738		CVD
18	78432500	78433000	0.00739218	IGR								Slc14a2	-26667	-0.391786	0.309738	Enhancer	CVD
X	131010000	131010500	3.18e-07	Promoter	Taf7l	-0.391786	0.309738	Taf7l	1029	-0.391786	0.309738	Taf7l	-468	-0.391786	0.309738
X	155307500	155308000	0.00395186	IGR								Gm5764	-36133	-0.391786	0.309738
8	82373000	82373500	0.00764189	IGR								Anapc10	-137281	-0.123231	0.309927
1	94773500	94774000	0.00186075	Exon	Ankmy1	0.650134	0.310092					Ankmy1	25983	0.650134	0.310092		Diabetes CVD
11	121608500	121609000	0.00690524	IGR								Metrnl	-44423	-0.0894339	0.310184	Enhancer
11	6343000	6343500	0.0081825	Intron	H2afv	-0.0673342	0.311032					H2afv	1355	-0.0673342	0.311032	Promoter
10	80607000	80607500	0.000606394	Exon	Zbtb7a	0.0511827	0.311096					Zbtb7a	-6302	0.0511827	0.311096
18	47122000	47122500	0.00016364	Intron	Commd10	-0.0895082	0.311611					Commd10	-3484	-0.0895082	0.311611	Promoter Flanking Region	Diabetes CVD
8	122597000	122597500	0.00204162	Intron	Gm20388							Zdhhc7	13735	-0.0641446	0.312389	Promoter Flanking Region
11	97700500	97701000	0.00539274	Promoter				B230217C12Rik	-2107	0.373725	0.312704	B230217C12Rik	1594	0.373725	0.312704
8	128485500	128486000	0.00252667	IGR								Kcnk1	33502	0.441913	0.313761		Diabetes CVD
8	128518000	128518500	0.00751718	Promoter				Kcnk1	-1002	0.441913	0.313761	Kcnk1	1002	0.441913	0.313761		Diabetes CVD
11	68806500	68807000	0.00560248	Exon	Pfas	0.120975	0.313998					Pfas	-1173	0.120975	0.313998
19	41782000	41782500	0.00152014	Intron	Slit1	-0.43092	0.314108					Slit1	35976	-0.43092	0.314108	Enhancer
2	144219500	144220000	0.00196378	Exon	Csrp2bp	0.062389	0.314656					Csrp2bp	-4775	0.062389	0.314656
X	98609000	98609500	0.00809521	Exon	Zmym3	-0.0651995	0.315058					Zmym3	1258	-0.0651995	0.315058
12	42178500	42179000	0.00164602	Exon	Lrrn3	0.451101	0.315446					Lrrn3	33838	0.451101	0.315446
3	127635500	127636000	0.000589186	IGR								5730508B09Rik	-36259	-0.180552	0.315762	Promoter Flanking Region
1	38441500	38442000	3.15e-05	Promoter	Gm16152	-0.394633	0.315863	Gm16152	-294	-0.394633	0.315863	Gm16152	294	-0.394633	0.315863	Promoter Flanking Region
1	38507500	38508000	0.00131627	Intron	Aff3	-0.31951	0.0302604					Gm16152	-61826	-0.394633	0.315863	Enhancer
5	130930000	130930500	0.00260783	Intron	Caln1	-0.394633	0.315863					Caln1	-5329	-0.394633	0.315863
8	46217000	46217500	0.000433038	IGR								Mtnr1a	-62272	-0.394633	0.315863		Obesity Diabetes CVD
8	128759000	128759500	0.00390982	IGR								Slc35f3	63458	-0.394633	0.315863		Obesity Diabetes CVD
8	128813000	128813500	0.00761843	IGR								Slc35f3	9458	-0.394633	0.315863		Obesity Diabetes CVD
8	128833500	128834000	0.00574905	Intron	Slc35f3	-0.394633	0.315863					Slc35f3	-11042	-0.394633	0.315863	Enhancer	Obesity Diabetes CVD
10	44123500	44124000	0.000316789	IGR								Mir1929	-44018	-0.394633	0.315863	Enhancer
11	95060500	95061000	0.00539778	IGR								Gm11514	-22373	-0.394633	0.315863
11	108280500	108281000	0.00873014	IGR								Gm11667	4087	-0.394633	0.315863	Promoter Flanking Region
12	103838000	103838500	0.00383134	Intron	Itpk1	-0.138953	0.187742					Chga	-44821	-0.394633	0.315863	Enhancer	Diabetes CVD
13	40544000	40544500	0.00397778	IGR								Ofcc1	-160620	-0.394633	0.315863
19	7819000	7819500	0.00322948	IGR								Slc22a19	-33200	-0.394633	0.315863
2	30551500	30552000	0.00379339	IGR								Gm14486	-17969	-0.555249	0.31657	Promoter Flanking Region
18	53272000	53272500	0.00109806	IGR								Snx2	64019	-0.0817368	0.317722
5	102139000	102139500	0.00531419	IGR								Nkx6-1	-44755	-0.562996	0.318155		Obesity Diabetes
11	107312500	107313000	0.00395944	Intron	Pitpnc1	-0.0753392	0.319005					Pitpnc1	19513	-0.0753392	0.319005	Promoter Flanking Region	Diabetes
1	190706500	190707000	1.08e-05	Intron	Ush2a	0.411675	0.320717					Ush2a	71123	0.411675	0.320717		Diabetes CVD
1	190769000	190769500	0.00969486	Intron	Ush2a	0.411675	0.320717					Ush2a	8623	0.411675	0.320717		Diabetes CVD
1	37980000	37980500	0.00361706	IGR								Lyg2	-6662	-0.397499	0.321296
4	57409000	57409500	0.00946141	IGR								Gm12538	18068	-0.397499	0.321296
4	145426500	145427000	0.009686	Promoter				Gm13238	-622	-0.397499	0.321296	Gm13238	622	-0.397499	0.321296
4	145427000	145427500	1.65e-05	Promoter & Exon	Gm13238	-0.397499	0.321296	Gm13238	-122	-0.397499	0.321296	Gm13238	122	-0.397499	0.321296
5	116594500	116595000	3.07e-05	Intron	Ccdc60							C330018A13Rik	-20877	-0.397499	0.321296
5	145755500	145756000	0.00768236	Intron	Kpna7	-0.397499	0.321296					Kpna7	10048	-0.397499	0.321296
10	78880000	78880500	1.1e-07	IGR								Vmn2r83	51688	-0.397499	0.321296	Promoter Flanking Region
11	18772500	18773000	0.00592787	Intron	8430419K02Rik	-0.397499	0.321296					8430419K02Rik	-342	-0.397499	0.321296
12	118543000	118543500	0.00878551	IGR								Mir153	-53710	-0.397499	0.321296	Open chromatin
15	77949000	77949500	0.00873014	Promoter & Exon	Cacng2			A730060N03Rik	-1136	-0.397499	0.321296	A730060N03Rik	1136	-0.397499	0.321296	Promoter
19	47328000	47328500	0.0015287	Exon	Neurl1a	-0.179684	0.321301					Neurl1a	-24667	-0.179684	0.321301
19	47338500	47339000	0.00492316	Exon	Sh3pxd2a	-0.0747489	0.0966411					Neurl1a	-35167	-0.179684	0.321301	CTCF Binding Site
2	151369500	151370000	0.00918783	Promoter & Exon	Fkbp1a	-0.0553597	0.321392	Gm14167	-1416	1.34606	0.0311889	Fkbp1a	135	-0.0553597	0.321392	Promoter	Diabetes CVD
1	168788500	168789000	0.00329349	IGR								Gm6286	87989	-0.397612	0.321484
2	92355000	92355500	0.00980285	Intron	Gm13814	-0.547199	0.337528					Gm13817	14850	-0.397612	0.321484
2	156288000	156288500	0.00920441	Intron	Epb4.1l1							Gm14224	-6613	-0.397612	0.321484	CTCF Binding Site and Enhancer
4	142840000	142840500	0.000623745	IGR								Gm13050	-6729	-0.397612	0.321484
4	150168500	150169000	0.00691182	IGR								Gm13049	31342	-0.397612	0.321484	Enhancer
5	138805000	138805500	0.00348722	Promoter	Got2-ps1	0.0897624	0.858595	Gm10874	53	-0.397612	0.321484	Gm10874	-53	-0.397612	0.321484
13	55000500	55001000	0.00353802	IGR								5330429C05Rik	14096	-0.397612	0.321484
15	74683500	74684000	0.00571305	Exon	Cyp11b2	-0.397612	0.321484					Cyp11b2	3248	-0.397612	0.321484		Diabetes CVD
17	27441000	27441500	0.00991845	IGR								Gm10505	38405	-0.397612	0.321484
17	27506500	27507000	0.00799417	IGR								Gm10505	-27095	-0.397612	0.321484
17	36388000	36388500	0.0022572	Intron	Gm20546	-0.0760592	0.870876					Gm6633	1331	-0.397612	0.321484
X	99410500	99411000	0.00723673	IGR								Gm14859	-6759	-0.397612	0.321484	CTCF Binding Site and TF binding site
3	84585500	84586000	0.00622341	Intron	Arfip1	0.0185173	0.790131					Fbxw7	33690	-0.0765436	0.322356	Enhancer
3	84632500	84633000	0.00181599	Intron	Fbxw7	-0.0765436	0.322356					Fbxw7	-13100	-0.0765436	0.322356	Promoter Flanking Region
1	36580000	36580500	0.00862547	Intron	Cnnm3	0.0731679	0.322426					Cnnm3	-2394	0.0731679	0.322426	Promoter Flanking Region
1	94606000	94606500	0.00286154	IGR								Otos	-60582	-0.552774	0.322481	Promoter Flanking Region
11	76442500	76443000	0.00281562	IGR								Abr	-6684	-0.0566455	0.322838	Promoter Flanking Region	Obesity Diabetes
4	107519000	107519500	4.36e-05	Exon	Lrp8	0.402915	0.323151					Lrp8	-194	0.402915	0.323151		Diabetes CVD
2	121132500	121133000	0.00630791	Exon	Mtap1a							Gm14978	-10756	-0.635443	0.324079
3	32838500	32839000	0.00897555	IGR								Pex5l	16779	-0.262779	0.32425
1	120837500	120838000	0.00401154	Intron	Gli2	0.121296	0.324451					Gli2	41665	0.121296	0.324451	Enhancer	Obesity
1	163939000	163939500	0.00173051	Intron	Dnm3	0.0944574	0.575523					2810442N19Rik	-3697	0.619992	0.324602
9	60698000	60698500	0.000818131	Exon	Uaca	0.13707	0.0123761					Gm9869	-11993	0.313495	0.326335	Promoter Flanking Region
9	60904000	60904500	0.00544886	IGR								Gm9869	-217993	0.313495	0.326335	Promoter Flanking Region
9	50632000	50632500	0.00295432	Intron	Alg9	-0.0938329	0.326925					Alg9	-852	-0.0938329	0.326925
19	42144000	42144500	0.00984949	Intron	Hoga1	-0.513766	0.0830535					Morn4	16860	-0.0881599	0.327707	CTCF Binding Site
3	148914000	148914500	0.00042363	IGR								Gm10287	-25291	0.564122	0.328171	Enhancer
1	99492000	99492500	0.00999552	IGR								D1Ertd622e	66253	0.171872	0.328379
1	181510000	181510500	0.00666825	Intron	Cnst	-0.0487832	0.329266					Cnst	13521	-0.0487832	0.329266	Promoter Flanking Region	Diabetes
3	128589500	128590000	0.00753584	IGR								Gm9387	68516	-0.54091	0.329278
7	51047500	51048000	0.00066321	Promoter & Exon	Klk9	0.436847	0.329449	Klk9	239	0.436847	0.329449	Klk9	-239	0.436847	0.329449
3	95271500	95272000	0.00725627	Intron	Arnt	0.0527641	0.329459					Arnt	-1290	0.0527641	0.329459		Diabetes CVD
6	145070500	145071000	0.00230466	Exon	Lrmp	0.172857	0.329679					Lrmp	-199	0.172857	0.329679	Promoter
15	97711000	97711500	0.00861009	Intron	Vdr	-0.265973	0.329836					Vdr	16244	-0.265973	0.329836	Enhancer	Obesity Diabetes CVD
14	31687500	31688000	0.00920441	Exon	Tmem110	-0.0853126	0.329871					Tmem110	-1959	-0.0853126	0.329871	Enhancer
16	32711000	32711500	0.00199635	IGR								Muc4	24972	0.231369	0.330034	Promoter Flanking Region
17	68302000	68302500	0.00969985	Intron	Arhgap28	-0.120428	0.330095					Arhgap28	-1720	-0.120428	0.330095
17	10646000	10646500	0.00636024	Intron	Pacrg	0.03444	0.916652					A230009B12Rik	3082	0.486166	0.330334	Promoter Flanking Region
6	143781500	143782000	0.00168947	Exon	Sox5	0.148325	0.331624					Sox5	114108	0.148325	0.331624	Promoter Flanking Region	Obesity CVD
6	144196500	144197000	0.00758256	Intron	Sox5	0.148325	0.331624					Sox5	-38412	0.148325	0.331624		Obesity CVD
16	21402500	21403000	0.0098414	IGR								Vps8	20691	0.0569671	0.33188
13	99970500	99971000	0.00790556	Intron	Zfp366	0.115604	0.331919					Zfp366	-15722	0.115604	0.331919
11	102259500	102260000	0.00419011	Exon	Rundc3a	0.277151	0.332612					Rundc3a	-67	0.277151	0.332612	Enhancer
14	73875500	73876000	0.00685634	IGR								Med4	34356	-0.069127	0.33291	Promoter Flanking Region
14	73895500	73896000	0.00385214	IGR								Med4	14356	-0.069127	0.33291	CTCF Binding Site
11	87943500	87944000	0.00073051	Intron	Cuedc1	0.108567	0.788515					Cuedc1	-30708	0.186843	0.333429
3	137729500	137730000	0.00494474	Promoter & Exon	1110002E22Rik	-0.119286	0.0481208	Gm5105	852	0.325075	0.334016	Gm5105	852	0.325075	0.334016	Promoter
3	137731500	137732000	0.00886891	Promoter	1110002E22Rik	-0.119286	0.0481208	Gm5105	-1148	0.325075	0.334016	Gm5105	-1148	0.325075	0.334016	Promoter
19	10500500	10501000	0.00253515	Exon	Syt7	0.0123992	0.880011					Lrrc10b	31437	-0.279274	0.335014	Enhancer
X	131499000	131499500	0.001054	Promoter & Exon	Nxf2	-0.543106	0.33527	Nxf2	293	-0.543106	0.33527	Nxf2	293	-0.543106	0.33527
1	173410000	173410500	0.00580763	IGR								F11r	-17019	0.0500432	0.335444		Obesity Diabetes CVD
10	80033000	80033500	0.0074711	Intron	Klf16	-0.0912744	0.33558					Klf16	7066	-0.0912744	0.33558	Promoter	Diabetes
1	135075500	135076000	0.00629913	IGR								Ppp1r15b	-47176	-0.0517807	0.335752	Enhancer and Promoter Flanking Region
X	35796000	35796500	0.00418316	Intron	Lamp2	-0.04481	0.336264					Lamp2	327	-0.04481	0.336264	Promoter Flanking Region	Diabetes CVD
5	33880000	33880500	0.00590205	IGR								Fam53a	70842	0.0653549	0.33645
2	24242000	24242500	0.00250427	Intron	Psd4	-0.242116	0.336831					Psd4	89	-0.242116	0.336831	Promoter
2	92335000	92335500	0.00918793	Intron	Gm13814	-0.547199	0.337528					Gm13814	-10917	-0.547199	0.337528	Enhancer
9	56985000	56985500	0.00927909	Exon	Man2c1	0.0618804	0.337562					Man2c1	-448	0.0618804	0.337562
10	13403500	13404000	0.00868782	Promoter	Aig1	-0.0466529	0.485206	Zfp329	707	0.0711902	0.592412	Pex3	-130552	-0.0723944	0.337921
11	7099000	7099500	0.00372692	Intron	Igfbp1	-0.808019	0.338049					Igfbp1	-1215	-0.808019	0.338049	Promoter	Obesity Diabetes CVD
11	7099500	7100000	0.00825768	Exon	Igfbp1	-0.808019	0.338049					Igfbp1	-1715	-0.808019	0.338049	CTCF Binding Site and Promoter	Obesity Diabetes CVD
2	116594000	116594500	0.000508585	IGR								Gm13990	108904	-0.405438	0.339143	Open chromatin
2	171856500	171857000	0.00753616	IGR								Cbln4	12466	-0.405438	0.339143
4	148059500	148060000	0.00873683	IGR								Gm13203	28312	-0.405438	0.339143
8	122003000	122003500	0.0049977	IGR								Slc38a8	15795	-0.405438	0.339143
8	122021000	122021500	0.000377288	Intron	Slc38a8	-0.405438	0.339143					Slc38a8	-113	-0.405438	0.339143	Open chromatin and CTCF Binding Site
9	106510000	106510500	0.00989636	IGR								Iqcf6	18913	-0.405438	0.339143
9	106526000	106526500	0.00730653	IGR								Iqcf6	2913	-0.405438	0.339143
10	61868500	61869000	0.000836243	Intron	Hkdc1	-0.405438	0.339143					Hkdc1	-5391	-0.405438	0.339143	Enhancer and Promoter Flanking Region	Diabetes
10	93308500	93309000	0.00104239	Exon	Usp44	-0.405438	0.339143					Usp44	-14200	-0.405438	0.339143
11	100131000	100131500	0.00948044	Promoter & Exon	Krt42	-0.405438	0.339143	Krt42	185	-0.405438	0.339143	Krt42	185	-0.405438	0.339143
13	95631000	95631500	0.00929746	IGR								Otp	14582	-0.405438	0.339143		Obesity
13	101862000	101862500	0.00454182	IGR								Gm10257	-145125	-0.405438	0.339143	Enhancer
18	42969000	42969500	0.00661111	Intron	Ppp2r2b	-0.405438	0.339143					Ppp2r2b	89469	-0.405438	0.339143	Open chromatin	Diabetes CVD
18	43173000	43173500	0.00894255	Intron	Ppp2r2b	-0.405438	0.339143					Ppp2r2b	46125	-0.405438	0.339143		Diabetes CVD
7	106822000	106822500	0.00257878	Intron	Slco2b1	0.0434432	0.667491					Gm15635	-8337	0.563341	0.339398	Enhancer
14	122475000	122475500	0.00628364	IGR								A330035P11Rik	31175	-0.241373	0.340016	Promoter Flanking Region
13	104827000	104827500	0.00877198	Exon	Nln	-0.0651966	0.340157					Nln	-353	-0.0651966	0.340157	Promoter Flanking Region
4	151407000	151407500	0.0070979	Intron	Tas1r1	-0.17124	0.703468					Zbtb48	-5220	0.1164	0.340671
7	20092000	20092500	0.00665221	Promoter & Exon	Bloc1s3	0.104891	0.34142	Trappc6a	-2019	0.0853707	0.558315	Bloc1s3	1680	0.104891	0.34142	Promoter
5	35836500	35837000	0.00702645	IGR								Cpz	31720	0.316193	0.342946
11	5070500	5071000	0.0052646	IGR								Emid1	-18240	0.193354	0.343673		Diabetes CVD
5	96979000	96979500	0.00968106	Intron	Fras1	0.176636	0.344013					Fras1	-176026	0.176636	0.344013		Obesity
19	46723000	46723500	0.00788002	Intron	D19Wsu162e							Cyp17a1	21003	-0.611068	0.344414	Promoter Flanking Region	Obesity Diabetes CVD
2	31160000	31160500	0.00412409	IGR								Hmcn2	9935	-0.113618	0.345313	TF binding site and Promoter Flanking Region
2	31204000	31204500	0.0049977	Intron	Hmcn2	-0.113618	0.345313					Hmcn2	-34065	-0.113618	0.345313	Open chromatin
15	98551000	98551500	0.00353016	Exon	Ccdc65	0.569839	0.345388					Ccdc65	382	0.569839	0.345388
1	136995000	136995500	0.00039612	Intron	Lgr6	-0.116717	0.346206					Lgr6	6853	-0.116717	0.346206	Promoter Flanking Region
6	100828500	100829000	0.00633173	IGR								Ppp4r2	-44868	0.0822137	0.346597
11	102904500	102905000	0.00668505	Exon	Nmt1	0.0427572	0.347439					Nmt1	-14601	0.0427572	0.347439	Promoter Flanking Region
4	148521000	148521500	0.00737259	IGR								Rpsa-ps12	-3424	-0.545823	0.347607	Promoter Flanking Region
3	9134000	9134500	0.00493765	IGR								Zbtb10	116602	0.0709601	0.348043
10	69570500	69571000	0.00622651	Intron	Ccdc6	-0.0479777	0.348208					Ccdc6	-10631	-0.0479777	0.348208
10	69573000	69573500	0.00918783	Intron	Ccdc6	-0.0479777	0.348208					Ccdc6	-13131	-0.0479777	0.348208	Promoter Flanking Region
5	24230500	24231000	0.00261298	Intron	Wdr86	0.218952	0.348593					Wdr86	5998	0.218952	0.348593	Enhancer
3	95794500	95795000	0.0029097	Exon	Plekho1	0.0707694	0.348643					Plekho1	5091	0.0707694	0.348643	Promoter
7	108057000	108057500	0.00531443	Intron	Arhgef17	0.0583073	0.348847					Arhgef17	-13900	0.0583073	0.348847	Promoter Flanking Region and CTCF Binding Site	CVD
10	79899500	79900000	0.0086511	IGR								Tcf3	-3108	-0.0583281	0.348895	Promoter	Obesity
2	92185000	92185500	0.00204162	Intron	Phf21a	0.0538912	0.349152					Phf21a	4068	0.0538912	0.349152
10	122703000	122703500	0.00501206	Intron	Fam19a2	0.396357	0.349872					Fam19a2	-1868	0.396357	0.349872
10	122731500	122732000	0.000146703	Intron	Fam19a2	0.396357	0.349872					Fam19a2	-30368	0.396357	0.349872
7	35989000	35989500	0.000323964	Exon	Lrp3	-0.081506	0.349955					Lrp3	-757	-0.081506	0.349955
16	45095000	45095500	0.000107398	Exon	Ccdc80	-0.126172	0.350079					Ccdc80	-834	-0.126172	0.350079	Promoter
16	45096500	45097000	0.00871714	Exon	Ccdc80	-0.126172	0.350079					Ccdc80	-2334	-0.126172	0.350079	Promoter
12	82790000	82790500	0.000863275	IGR								Ttc9	-57644	-0.249787	0.350258	CTCF Binding Site
1	84302000	84302500	0.00651887	Intron	Pid1	-0.0829286	0.350526					Pid1	-20780	-0.0829286	0.350526
2	30580500	30581000	0.00137625	IGR								Mir3089	-3770	0.476343	0.35063	Promoter
1	36606500	36607000	0.000317636	Exon	Sema4c	-0.0979816	0.276858					Ankrd39	-2454	0.167305	0.350928
4	126856000	126856500	0.00160036	Intron	Dlgap3	0.264656	0.351042					Dlgap3	-5876	0.264656	0.351042	Enhancer
4	126866500	126867000	0.00833631	Intron	Dlgap3	0.264656	0.351042					Dlgap3	5357	0.264656	0.351042
X	147506500	147507000	0.00503756	Exon	Fgd1	-0.0655971	0.352193					Fgd1	-4574	-0.0655971	0.352193
10	82110000	82110500	0.00865666	Exon	Tdg	0.253941	0.35265					Tdg	-350	0.253941	0.35265	Promoter Flanking Region
9	114625500	114626000	0.00382402	Intron	Dync1li1	-0.0473299	0.352719					Dync1li1	-11524	-0.0473299	0.352719	Promoter Flanking Region
1	55745000	55745500	0.00071741	Intron	Plcl1	-0.102557	0.353072					Plcl1	7587	-0.102557	0.353072		Obesity Diabetes CVD
8	106698000	106698500	0.00117652	Intron	Bean1	-0.147655	0.353249					Bean1	-3587	-0.147655	0.353249
11	20461500	20462000	0.00536396	Intron	Sertad2	0.0473624	0.413392					Gm12035	13692	0.524123	0.353753	Promoter Flanking Region
11	104508500	104509000	0.00675071	Intron	Itgb3	-0.126361	0.354411					Itgb3	-9797	-0.126361	0.354411	Enhancer	Obesity Diabetes CVD
16	6311500	6312000	0.00178133	IGR								Rbfox1	497815	0.0952052	0.354744	Open chromatin	Obesity Diabetes CVD
16	6325500	6326000	0.00873014	IGR								Rbfox1	483815	0.0952052	0.354744		Obesity Diabetes CVD
14	66357500	66358000	0.00650389	Intron	Scara5	-0.0844594	0.355072					Scara5	-62186	-0.0844594	0.355072		CVD
10	62132500	62133000	0.00985101	Intron	Stox1	-0.0550483	0.894675					Ddx50	-18534	0.0527191	0.356235
14	76454000	76454500	0.0077588	IGR								Gtf2f2	-43328	-0.0995533	0.356779	Enhancer
1	185876000	185876500	0.00830669	Intron	Dusp10	-0.109096	0.357577					Dusp10	-17740	-0.109096	0.357577	Promoter Flanking Region	Diabetes CVD
1	129136500	129137000	0.00425545	Intron	Mgat5	-0.0519353	0.358488					Mgat5	-34937	-0.0519353	0.358488	Promoter	CVD
5	64550000	64550500	0.00850521	Promoter				Tbc1d1	-690	-0.0704661	0.359295	Tbc1d1	690	-0.0704661	0.359295	Promoter	Obesity Diabetes CVD
5	64569000	64569500	0.00608091	Intron	Tbc1d1	-0.0704661	0.359295					Tbc1d1	-4281	-0.0704661	0.359295		Obesity Diabetes CVD
11	105155000	105155500	0.00947368	Intron	Mrc2	0.0796098	0.359639					Mrc2	-1018	0.0796098	0.359639	Promoter
11	105175500	105176000	0.000130781	Intron	Mrc2	0.0796098	0.359639					Mrc2	14866	0.0796098	0.359639	Enhancer
8	89060000	89060500	0.00663924	Intron	Abcc12	0.528734	0.360335					Abcc12	-1354	0.528734	0.360335	Promoter Flanking Region
8	89084000	89084500	0.0098414	Exon	Abcc12	0.528734	0.360335					Abcc12	6489	0.528734	0.360335
18	36143500	36144000	0.00948044	Exon	Psd2	0.531137	0.360651					Psd2	3173	0.531137	0.360651
18	36175500	36176000	0.00408578	IGR								Psd2	-28827	0.531137	0.360651
7	77530500	77531000	0.000788397	Promoter				B130024G19Rik	-918	0.349661	0.360985	B130024G19Rik	918	0.349661	0.360985
7	146337000	146337500	0.00109806	Intron	Stk32c	0.214887	0.361813					Stk32c	37416	0.214887	0.361813	Enhancer	Diabetes
1	43553500	43554000	0.00704477	Intron	Nck2	0.0829978	0.363708					Nck2	-39382	0.0829978	0.363708	Enhancer
14	28572000	28572500	0.00382402	Intron	Erc2	-0.408334	0.363972					Erc2	-34177	-0.408334	0.363972
1	173161000	173161500	0.00238115	Exon	Fcer1g	-0.150025	0.364166					Fcer1g	3470	-0.150025	0.364166	Promoter	Diabetes CVD
1	138342000	138342500	0.000600807	IGR								Ddx59	-13021	-0.0700303	0.364801	Promoter Flanking Region
14	20969000	20969500	0.00810052	Intron	Kcnk5	-0.225829	0.364916					Kcnk5	32004	-0.225829	0.364916
3	101307500	101308000	0.00689353	IGR								Atp1a1	73983	-0.0397359	0.365279	Promoter Flanking Region	Diabetes CVD
3	101478000	101478500	0.0011339	IGR								Atp1a1	-69414	-0.0397359	0.365279	Open chromatin	Diabetes CVD
7	75210500	75211000	0.00794858	Intron	Igf1r	0.0711916	0.365622					Igf1r	82957	0.0711916	0.365622	Promoter Flanking Region	Obesity Diabetes CVD
19	46873000	46873500	0.00955792	Intron	Cnnm2	-0.088634	0.365955					Cnnm2	-36901	-0.088634	0.365955		CVD
10	4855000	4855500	0.00298132	Intron	Syne1	-0.045963	0.366107					Syne1	-50473	-0.045963	0.366107		CVD
11	115575500	115576000	0.00876448	IGR								Grb2	-5589	0.0624987	0.366781	CTCF Binding Site and Promoter	Diabetes CVD
16	36069000	36069500	0.00223765	Intron	Fam162a	-0.0542032	0.367265					Fam162a	2601	-0.0542032	0.367265	Promoter
9	119255500	119256000	0.00335132	Exon	Acaa1a	-0.0672291	0.367903					Acaa1a	-284	-0.0672291	0.367903
X	57657000	57657500	0.00202432	Exon	Atp11c	-0.0846393	0.368186					Atp11c	156	-0.0846393	0.368186	Promoter
12	111673000	111673500	0.0024853	IGR								Ppp2r5c	12518	-0.036382	0.368496
12	111728000	111728500	0.00939957	Intron	Ppp2r5c	-0.036382	0.368496					Ppp2r5c	-4051	-0.036382	0.368496
5	66109000	66109500	0.00122904	IGR								Pds5a	-19905	-0.0526684	0.368732	Promoter Flanking Region
4	152787500	152788000	0.00630882	Intron	Ajap1	0.460284	0.368914					Ajap1	68788	0.460284	0.368914
4	153018500	153019000	0.00558963	IGR								Ajap1	-161561	0.460284	0.368914
12	8875500	8876000	0.00566724	IGR								9930038B18Rik	8765	0.660722	0.371356	Enhancer
12	109742500	109743000	0.0079131	Intron	Eml1	0.0430514	0.371369					Eml1	30521	0.0430514	0.371369		Obesity
12	109754500	109755000	0.00820412	Exon	Eml1	0.0430514	0.371369					Eml1	18521	0.0430514	0.371369		Obesity
1	40762500	40763000	0.00614947	Intron	Slc9a2	0.218333	0.371666					Slc9a2	-23943	0.218333	0.371666		CVD
15	12314500	12315000	7.5e-05	Exon	Pdzd2	0.0357644	0.544316					Golph3	-63110	-0.0422708	0.371735
5	102290500	102291000	0.0043006	Exon	Wdfy3	-0.0518948	0.371793					Wdfy3	-9968	-0.0518948	0.371793
5	102307000	102307500	0.00414504	Intron	Wdfy3	-0.0518948	0.371793					Wdfy3	17069	-0.0518948	0.371793
5	102492500	102493000	0.00862547	Intron	Wdfy3	-0.0518948	0.371793					Wdfy3	6440	-0.0518948	0.371793	Enhancer
5	102544500	102545000	0.00769627	IGR								Wdfy3	-45560	-0.0518948	0.371793
10	79868000	79868500	0.00745411	Intron	Uqcr11	-0.0620964	0.372222					Uqcr11	1511	-0.0620964	0.372222	Promoter
8	97000500	97001000	0.00628364	Exon	Nlrc5	0.237429	0.372302					Nlrc5	-3837	0.237429	0.372302		Obesity Diabetes
6	146203500	146204000	0.00531443	Intron	Itpr2	0.0671439	0.372601					Itpr2	39306	0.0671439	0.372601		Obesity Diabetes CVD
15	78072500	78073000	0.00294463	IGR								Ncf4	2731	0.155433	0.372978	Promoter	Obesity Diabetes CVD
2	13413000	13413500	0.00966743	Promoter & Exon	Cubn	0.149537	0.373613	Cubn	551	0.149537	0.373613	Cubn	551	0.149537	0.373613	Promoter	Diabetes CVD
X	154006000	154006500	0.00883556	Promoter & Exon	Mbtps2	-0.0723574	0.374091	Yy2	917			Mbtps2	700	-0.0723574	0.374091
10	18246000	18246500	0.00595797	Exon	Nhsl1	0.0904572	0.234038					Hebp2	19882	0.220864	0.374392	Promoter Flanking Region
10	18347000	18347500	0.00153124	Exon	D10Bwg1379e							Hebp2	-81118	0.220864	0.374392
14	48751500	48752000	0.00780777	Intron	Peli2	0.0698498	0.374894					Peli2	-10900	0.0698498	0.374894	Promoter Flanking Region
12	16557500	16558000	0.00295451	Intron	Lpin1	-0.0560874	0.375246					Lpin1	39076	-0.0560874	0.375246	Promoter Flanking Region	Obesity Diabetes CVD
12	16622000	16622500	0.00995682	IGR								Lpin1	-25424	-0.0560874	0.375246	Enhancer	Obesity Diabetes CVD
9	119564500	119565000	5e-05	Intron	Scn10a	-0.123631	0.375663					Scn10a	38978	-0.123631	0.375663		CVD
9	119579500	119580000	0.00745196	Exon	Scn10a	-0.123631	0.375663					Scn10a	23978	-0.123631	0.375663		CVD
9	119603000	119603500	0.000926823	Promoter & Exon	Scn10a	-0.123631	0.375663	Scn10a	478	-0.123631	0.375663	Scn10a	478	-0.123631	0.375663		CVD
9	119639000	119639500	0.00158762	IGR								Scn10a	-35522	-0.123631	0.375663		CVD
5	124929000	124929500	0.00583859	Promoter				Rilpl2	-625	0.103106	0.375972	Rilpl2	-625	0.103106	0.375972	Promoter
1	23650000	23650500	0.00368757	IGR								B3gat2	118592	-0.405131	0.376249		Diabetes CVD
1	23783000	23783500	0.0037539	Intron	B3gat2	-0.405131	0.376249					B3gat2	-14150	-0.405131	0.376249		Diabetes CVD
11	65587500	65588000	0.00723673	Intron	Map2k4	-0.0419408	0.376571					Map2k4	14287	-0.0419408	0.376571	Promoter Flanking Region	Obesity Diabetes CVD
4	44997000	44997500	0.00776857	Exon	Grhpr	0.0583268	0.377375					Grhpr	-2628	0.0583268	0.377375	Promoter
X	6989000	6989500	0.00929108	Exon	2010204K13Rik	0.289796	0.377554					2010204K13Rik	951	0.289796	0.377554	Promoter
X	6989500	6990000	0.00122904	Exon	2010204K13Rik	0.289796	0.377554					2010204K13Rik	451	0.289796	0.377554	Promoter
X	6993500	6994000	0.000534671	Intron	2010204K13Rik	0.289796	0.377554					2010204K13Rik	-3549	0.289796	0.377554	Promoter Flanking Region
10	60757000	60757500	0.00239658	IGR								Prf1	3584	-0.224257	0.377893		Diabetes
12	58086500	58087000	0.00223765	Intron	Slc25a21	-0.725649	0.378411					Slc25a21	-5120	-0.725649	0.378411	CTCF Binding Site and Promoter Flanking Region	Diabetes CVD
5	135813000	135813500	0.00993727	Exon	Fkbp6	0.560016	0.378737					Fkbp6	12745	0.560016	0.378737	CTCF Binding Site	CVD
5	135825500	135826000	0.00672188	Promoter & Exon	Fkbp6	0.560016	0.378737	Fkbp6	395	0.560016	0.378737	Fkbp6	245	0.560016	0.378737		CVD
13	9243500	9244000	0.00402868	IGR								Dip2c	32274	-0.0487803	0.378943		Obesity Diabetes CVD
9	77953500	77954000	0.00204162	Intron	Fbxo9	0.0591574	0.379722					Fbxo9	2894	0.0591574	0.379722	Promoter
7	25702500	25703000	0.00540318	Exon	Arhgef1	0.0522653	0.379762					Arhgef1	-650	0.0522653	0.379762		Diabetes CVD
7	25704000	25704500	0.00778498	Exon	Arhgef1	0.0522653	0.379762					Arhgef1	221	0.0522653	0.379762		Diabetes CVD
7	87501500	87502000	0.00922669	Intron	Man2a2	-0.0463144	0.380768					Man2a2	13118	-0.0463144	0.380768	Promoter Flanking Region
2	142727500	142728000	0.00894434	Promoter				Kif16b	-233	0.0446888	0.381699	Kif16b	-233	0.0446888	0.381699	Promoter
1	52175500	52176000	0.00835316	Promoter				Stat1	-782	-0.116494	0.381757	Stat1	782	-0.116494	0.381757	Promoter	Diabetes CVD
1	52187500	52188000	0.00113963	Intron	Stat1	-0.116494	0.381757					Stat1	-11218	-0.116494	0.381757		Diabetes CVD
10	7712500	7713000	0.0059961	IGR								Tab2	-36472	-0.0382382	0.38202
10	7777500	7778000	0.00878142	IGR								Tab2	-101472	-0.0382382	0.38202
10	7933500	7934000	0.00861788	Intron	Ust	-0.123213	0.361923					Tab2	-257472	-0.0382382	0.38202	Promoter Flanking Region
15	65619500	65620000	0.00798512	Intron	Efr3a	-0.0401117	0.382173					Efr3a	-98	-0.0401117	0.382173	Promoter
11	18907500	18908000	0.000667621	Promoter	Meis1	-0.039995	0.558329	Gm16140	-1631	-0.39484	0.382294	Gm16140	1631	-0.39484	0.382294	Promoter Flanking Region
7	53554000	53554500	0.00455082	Exon	Otog	0.426652	0.382751					Otog	-57643	0.426652	0.382751
5	102964000	102964500	0.00148958	Intron	Arhgap24	-0.0578174	0.38298					Arhgap24	-53428	-0.0578174	0.38298	Promoter Flanking Region	CVD
5	103177000	103177500	0.0018396	Intron	Arhgap24	-0.0578174	0.38298					Arhgap24	20790	-0.0578174	0.38298	Enhancer	CVD
14	37984500	37985000	0.00780407	IGR								Ghitm	-36048	-0.0360905	0.383064
15	82001000	82001500	0.00332128	Intron	Srebf2	-0.047621	0.383248					Srebf2	-23304	-0.047621	0.383248		Obesity Diabetes CVD
19	10722500	10723000	1.89e-06	Exon	Vwce	-0.684601	0.383458					Vwce	-13777	-0.684601	0.383458	Open chromatin
11	115072000	115072500	0.00887853	Intron	Tmem104	-0.0202462	0.772871					Nat9	-22827	-0.0928991	0.383921		CVD
8	120316000	120316500	0.00939599	Exon	Mphosph6	0.119817	0.384404					Mphosph6	9829	0.119817	0.384404
6	84221000	84221500	0.00932604	IGR								Dysf	-60522	0.0406428	0.384457	Promoter Flanking Region
11	98527500	98528000	0.0081613	Exon	Gsdma	-0.377789	0.384676					Gsdma	-1835	-0.377789	0.384676
17	90487000	90487500	0.0031046	Intron	Nrxn1	-0.222484	0.384904					Nrxn1	480	-0.222484	0.384904	Promoter	Obesity
17	91487000	91487500	0.00126394	Promoter & Exon	Nrxn1	-0.222484	0.384904	Gm10308	-833			Nrxn1	823	-0.222484	0.384904		Obesity
6	125087500	125088000	0.000416824	Exon	Nop2	-0.0605204	0.385032					Nop2	-5599	-0.0605204	0.385032	CTCF Binding Site
6	36340000	36340500	0.00151547	Promoter	Chrm2	0.099005	0.193864	9330158H04Rik	191	0.102969	0.386398	9330158H04Rik	191	0.102969	0.386398	Promoter
5	145939000	145939500	0.00531443	Intron	Cpsf4	0.0849265	0.386974					Cpsf4	-7588	0.0849265	0.386974	Promoter Flanking Region	Diabetes CVD
12	112777500	112778000	0.00492072	Promoter & Exon	Eif5	-0.0462136	0.387276	Snora28	-1652	0.420429	0.172559	Eif5	149	-0.0462136	0.387276	Promoter
14	65788500	65789000	0.00737239	IGR								Fzd3	58433	-0.198974	0.387581	CTCF Binding Site and Promoter Flanking Region and TF binding site
10	61258000	61258500	0.0056081	IGR								H2afy2	-11105	0.117539	0.387838	Promoter Flanking Region
10	119642000	119642500	0.00621954	Intron	Tmbim4	-0.0500743	0.387917					Tmbim4	-2293	-0.0500743	0.387917
4	148281000	148281500	0.00147453	Intron	Casz1	0.0422562	0.388272					Casz1	-5742	0.0422562	0.388272	Enhancer	CVD
4	148312500	148313000	0.00417124	Exon	Casz1	0.0422562	0.388272					Casz1	-5277	0.0422562	0.388272		CVD
12	88639500	88640000	0.00668666	Intron	Ism2	-0.542918	0.388952					Ism2	1155	-0.542918	0.388952
4	141159000	141159500	0.0084103	Intron	Fblim1	-0.0609102	0.389159					Fblim1	2940	-0.0609102	0.389159	Promoter
4	129972000	129972500	0.00776857	IGR								Fabp3	13839	0.0523972	0.391301	Promoter Flanking Region	Obesity Diabetes CVD
4	147292000	147292500	0.00122034	Exon	Plod1	-0.0430766	0.392144					Plod1	3205	-0.0430766	0.392144
17	46044500	46045000	0.00699557	IGR								Vegfa	113821	-0.105803	0.392871	Enhancer	Obesity Diabetes CVD
17	46093500	46094000	0.00963401	IGR								Vegfa	64821	-0.105803	0.392871		Obesity Diabetes CVD
18	50299000	50299500	0.00452623	Exon	Hsd17b4	0.0527227	0.393673					Hsd17b4	3023	0.0527227	0.393673	Open chromatin	Obesity Diabetes
7	5011000	5011500	0.00380538	Exon	Ccdc106	-0.2331	0.393732					Ccdc106	-2201	-0.2331	0.393732	Promoter
11	77318500	77319000	0.00539274	Exon	Git1	-0.0432681	0.393976					Git1	138	-0.0432681	0.393976
18	43439500	43440000	0.00790556	Intron	Stk32a	-0.157059	0.559799					Dpysl3	44184	-0.130618	0.395283	Enhancer
4	53836500	53837000	0.0018396	Promoter				Tmem38b	-2417	0.0611007	0.395779	Tmem38b	2417	0.0611007	0.395779	CTCF Binding Site and Promoter Flanking Region	Obesity
9	79447500	79448000	0.00420219	Exon	Col12a1	-0.313451	0.396497					Col12a1	13277	-0.313451	0.396497	Promoter Flanking Region
9	78386000	78386500	0.000307945	Exon	Slc17a5	0.0166415	0.866664					Eef1a1	-49042	0.0458813	0.397176
12	106811500	106812000	0.00539274	Intron	Bdkrb2	-0.390961	0.397579					Bdkrb2	-10118	-0.390961	0.397579		Obesity Diabetes CVD
13	31648500	31649000	0.00959655	Promoter	A530084C06Rik	1.02039	0.0428755	Foxq1	-1539	-0.397101	0.397851	Foxq1	1539	-0.397101	0.397851
19	40370500	40371000	0.000268389	Intron	Sorbs1	0.134425	0.0539824					Pdlim1	-24394	0.0484293	0.397906		CVD
4	138297500	138298000	0.00595797	Intron	Pla2g2c	0.228667	0.671836					Ubxn10	-4418	-0.21029	0.398033
11	106428500	106429000	0.00765006	Exon	Tex2	-0.0423338	0.398482					Tex2	11927	-0.0423338	0.398482
11	106429500	106430000	0.00274077	Exon	Tex2	-0.0423338	0.398482					Tex2	10927	-0.0423338	0.398482
11	106472500	106473000	0.00243269	Intron	Tex2	-0.0423338	0.398482					Tex2	1744	-0.0423338	0.398482	Promoter
11	106483500	106484000	0.00957512	IGR								Tex2	-8763	-0.0423338	0.398482	Enhancer
14	120071500	120072000	0.00358865	Intron	Hs6st3	-0.396022	0.437139					Oxgr1	370157	0.490173	0.399155
14	120393500	120394000	0.00688805	IGR								Oxgr1	48157	0.490173	0.399155
14	120558000	120558500	0.00160357	IGR								Oxgr1	-116343	0.490173	0.399155
16	33698500	33699000	0.00939599	Intron	Heg1	-0.0402184	0.400229					Heg1	-13869	-0.0402184	0.400229	Promoter
18	34940500	34941000	0.00405079	Intron	Kdm3b	0.0421619	0.400232					Kdm3b	-3838	0.0421619	0.400232	Enhancer
17	88266000	88266500	0.00346828	IGR								Kcnk12	-68666	0.485063	0.401798
17	24811500	24812000	0.00619267	Intron	Zfp598	-0.0509639	0.402457					Zfp598	-4803	-0.0509639	0.402457	Promoter Flanking Region and Enhancer
16	89989500	89990000	0.00718335	Intron	Tiam1	-0.084277	0.40248					Tiam1	-9175	-0.084277	0.40248		Obesity Diabetes CVD
16	90011500	90012000	0.000123287	Intron	Tiam1	-0.084277	0.40248					Tiam1	-31175	-0.084277	0.40248		Obesity Diabetes CVD
16	90155500	90156000	0.00628364	IGR								Tiam1	-11486	-0.084277	0.40248	CTCF Binding Site	Obesity Diabetes CVD
16	90177000	90177500	0.00138329	IGR								Tiam1	-32986	-0.084277	0.40248	Promoter Flanking Region	Obesity Diabetes CVD
19	28235500	28236000	0.00087686	IGR								Glis3	122896	0.154662	0.402878		Obesity Diabetes
19	28365000	28365500	0.00593906	Intron	Glis3	0.154662	0.402878					Glis3	-6604	0.154662	0.402878	Promoter Flanking Region	Obesity Diabetes
19	28392000	28392500	0.00514759	Intron	Glis3	0.154662	0.402878					Glis3	8496	0.154662	0.402878		Obesity Diabetes
19	28625000	28625500	0.00213719	Intron	Glis3	0.154662	0.402878					Glis3	-10090	0.154662	0.402878	Open chromatin	Obesity Diabetes
10	128348000	128348500	0.00670267	Intron	Cd63	0.0791565	0.40329					Cd63	-1078	0.0791565	0.40329	Promoter	CVD
3	86834500	86835000	0.00346828	IGR								Cd1d1	-31137	-0.223095	0.403396	TF binding site and CTCF Binding Site and Enhancer
9	92507000	92507500	0.00447	IGR								Plod2	-16817	0.0506431	0.403564	Promoter	Diabetes CVD
12	4150500	4151000	0.00852268	Intron	Adcy3	-0.110622	0.404198					Adcy3	9100	-0.110622	0.404198	Enhancer	Obesity Diabetes CVD
8	35067500	35068000	0.00221016	IGR								Rbpms	-27187	-0.0412226	0.40439	Enhancer
2	165170500	165171000	0.00667147	IGR								Zfp663	14401	0.380052	0.404855
4	46572000	46572500	0.00810661	Intron	Coro2a	-0.232691	0.404954					Coro2a	7312	-0.232691	0.404954
4	46605000	46605500	0.0090188	Intron	Coro2a	-0.232691	0.404954					Coro2a	9763	-0.232691	0.404954	Promoter Flanking Region
4	46627000	46627500	0.00354554	Exon	Tbc1d2	0.201807	0.261387					Coro2a	-11926	-0.232691	0.404954	Enhancer
10	39179000	39179500	0.00914811	Intron	Fyn	-0.0478929	0.405876					Fyn	-4279	-0.0478929	0.405876	Enhancer	Diabetes CVD
9	105979000	105979500	0.00261298	Exon	Col6a4	0.649731	0.406576					Col6a4	-4260	0.649731	0.406576
4	141741500	141742000	0.00341827	Intron	Kazn	0.00983284	0.940034					Gm13062	-4983	-0.398381	0.406651	Promoter Flanking Region
6	64650500	64651000	0.00347253	IGR								Atoh1	28640	0.381703	0.407181
6	122499500	122500000	0.00281562	IGR								Aicda	4319	0.381703	0.407181		Diabetes CVD
11	76156500	76157000	0.00249109	Intron	Nxn	-0.0965139	0.407357					Nxn	56070	-0.0965139	0.407357
6	138375000	138375500	0.00798001	Intron	Lmo3	-0.474823	0.407403					Lmo3	337	-0.474823	0.407403	Promoter
17	15960000	15960500	0.00637969	Intron	Rgmb	0.0491342	0.408438					Rgmb	-1880	0.0491342	0.408438	Promoter
17	15961000	15961500	0.00776857	Intron	Rgmb	0.0491342	0.408438					Rgmb	2550	0.0491342	0.408438	Promoter
5	45058500	45059000	0.00630587	Intron	Ldb2	-0.0714407	0.408658					Ldb2	132446	-0.0714407	0.408658	Enhancer
19	6042000	6042500	0.00745196	IGR								Syvn1	4576	-0.0485975	0.409211	Promoter Flanking Region
5	92155500	92156000	0.00541398	Intron	Gm15710							Parm1	-208859	0.070579	0.409521	Promoter Flanking Region
8	87303500	87304000	0.00194941	Intron	Nfix	0.0385482	0.410409					Nfix	-5232	0.0385482	0.410409	Promoter Flanking Region
6	53270000	53270500	0.00332693	Intron	9430076C15Rik	0.0853647	0.410996					9430076C15Rik	-32711	0.0853647	0.410996	Promoter Flanking Region and Enhancer
12	20318000	20318500	0.00321547	IGR								Gm10479	103799	0.484338	0.411236	Promoter Flanking Region
13	71076500	71077000	0.000526483	IGR								8030423J24Rik	-54674	-0.541905	0.411367
19	25790500	25791000	0.00831209	IGR								Dmrt2	-43590	0.620029	0.41144
11	59126500	59127000	0.00110226	Intron	Wnt9a	0.0649492	0.4124					Wnt9a	-6068	0.0649492	0.4124
7	4479000	4479500	0.00412409	Exon	Gm15873	0.387063	0.413219					Gm15873	-862	0.387063	0.413219	Promoter
9	49009500	49010000	0.00952182	IGR								Gm4894	67177	0.387063	0.413219
9	49014500	49015000	0.00378373	IGR								Gm4894	62177	0.387063	0.413219
9	121711000	121711500	0.00765006	Intron	Ccdc13	0.387063	0.413219					Ccdc13	8264	0.387063	0.413219
11	68100000	68100500	0.00933695	Intron	Ntn1	-0.143064	0.0527317					Gm12305	-15619	0.387063	0.413219	Promoter Flanking Region
11	70133000	70133500	0.00539274	Exon	Alox12e	0.387063	0.413219					Alox12e	2079	0.387063	0.413219
8	126297000	126297500	0.0032282	Intron	Gm20388							4732419C18Rik	-18872	0.53475	0.413541
7	31659000	31659500	0.00812753	Intron	Cd22	0.323261	0.414182					Cd22	5047	0.323261	0.414182		Diabetes CVD
5	145982500	145983000	0.00836751	Exon	Zkscan5	-0.127066	0.165074					Zfp655	10092	-0.0484811	0.414248
1	136636500	136637000	0.000231359	Intron	Syt2	-0.00261141	0.992129					Ppp1r12b	20430	0.0268391	0.414617		CVD
18	63023500	63024000	0.00820412	IGR								Apcdd1	58481	-0.142635	0.414689	Enhancer	CVD
4	148044500	148045000	0.00446763	Intron	Gm572	-0.134648	0.414926					Gm572	-27074	-0.134648	0.414926
10	62651000	62651500	0.000473426	Intron	Mypn	0.0350157	0.415421					Mypn	15700	0.0350157	0.415421
10	62655500	62656000	0.00605164	Exon	Mypn	0.0350157	0.415421					Mypn	11200	0.0350157	0.415421
14	32076500	32077000	0.00712141	Exon	Dnahc1							Bap1	-11825	-0.0486214	0.415734
11	103155500	103156000	0.00690037	IGR								1700028N14Rik	-26441	-0.403087	0.416114
12	100446500	100447000	0.00109735	Intron	Foxn3	-0.00115375	0.984224					Gm19898	37381	-0.403087	0.416114	Promoter Flanking Region
11	68253500	68254000	0.00427674	Intron	Pik3r5	0.151203	0.416678					Pik3r5	-7838	0.151203	0.416678		Obesity
9	60367500	60368000	0.00210217	Intron	Thsd4	-0.0929083	0.416856					Thsd4	2353	-0.0929083	0.416856
11	53591000	53591500	0.00382686	Exon	Irf1	-0.0164292	0.867456					Gm17334	-4311	-0.332771	0.417234
11	32465000	32465500	0.00730653	Intron	Stk10	-0.060489	0.417298					Stk10	23595	-0.060489	0.417298	Promoter Flanking Region
1	73900500	73901000	0.00284711	IGR								Tns1	74587	0.0419455	0.418218
1	74003500	74004000	0.00593952	Intron	Tns1	0.0419455	0.418218					Tns1	-28413	0.0419455	0.418218	Promoter
1	74139000	74139500	0.000154935	Intron	Tns1	0.0419455	0.418218					Tns1	32021	0.0419455	0.418218	Promoter
10	110144500	110145000	0.00272567	IGR								E2f7	37995	0.148752	0.419207	Promoter Flanking Region
9	96891500	96892000	5.22e-05	Intron	Spsb4	0.143362	0.4197					Spsb4	-6886	0.143362	0.4197
9	96943500	96944000	0.00772707	IGR								Spsb4	-24238	0.143362	0.4197
10	13132000	13132500	0.00549674	Intron	Phactr2	0.0373406	0.419837					Phactr2	-23224	0.0373406	0.419837	Promoter Flanking Region	Diabetes CVD
10	13157000	13157500	0.00084971	Intron	Phactr2	0.0373406	0.419837					Phactr2	37202	0.0373406	0.419837	Promoter Flanking Region	Diabetes CVD
5	129627500	129628000	0.000120451	Intron	Gpr133							Rps16-ps2	6892	0.232888	0.420701
9	111264500	111265000	0.00940797	Exon	Trank1	0.430224	0.420947					Trank1	-50257	0.430224	0.420947
9	111266000	111266500	0.00261298	Exon	Trank1	0.430224	0.420947					Trank1	-51757	0.430224	0.420947
9	111268000	111268500	0.00689473	Exon	Trank1	0.430224	0.420947					Trank1	-53757	0.430224	0.420947
10	20540500	20541000	0.00414889	IGR								Pde7b	-95616	-0.106533	0.421115		Diabetes CVD
X	76775500	76776000	0.00792297	IGR								Gm7173	-12876	-0.391388	0.421494
15	100259000	100259500	0.000589186	IGR								Slc11a2	-3497	0.0502755	0.42188		Diabetes CVD
12	74645500	74646000	2.22e-05	Exon	Tmem30b	-0.253621	0.421999					Tmem30b	1882	-0.253621	0.421999	Promoter
12	74649000	74649500	0.00890833	Promoter & Exon				Tmem30b	-1618	-0.253621	0.421999	Tmem30b	-1618	-0.253621	0.421999
13	32859500	32860000	0.00785864	Intron	Mylk4	0.143561	0.422249					Mylk4	14085	0.143561	0.422249	Promoter Flanking Region
11	54150500	54151000	0.00178133	Exon	Acsl6	-0.207338	0.422649					Acsl6	-1501	-0.207338	0.422649
15	31734500	31735000	0.00112864	IGR								Fam173b	-198850	0.0683901	0.422938
X	138793500	138794000	0.00530929	Intron	Acsl4	-0.0751054	0.423001					Acsl4	-30932	-0.0751054	0.423001		Obesity Diabetes
3	128877000	128877500	0.00641753	Promoter				Scnn1g	-993	0.235602	0.543881	Pitx2	25796	-0.658053	0.423179		Diabetes CVD
17	35197500	35198000	0.00192979	Exon	Ddah2	0.0646019	0.423289					Ddah2	338	0.0646019	0.423289	Promoter	Obesity Diabetes CVD
2	113638500	113639000	0.00939599	Intron	Scg5	0.465602	0.424012					Scg5	30419	0.465602	0.424012		Obesity Diabetes
1	161310000	161310500	0.00595797	IGR								Scarna3a	-39586	-0.395583	0.425668
5	75559000	75559500	0.00919402	Intron	Pdgfra	-0.0576209	0.425712					Pdgfra	-6809	-0.0576209	0.425712		Obesity Diabetes CVD
9	21962000	21962500	0.00876695	Exon	Pigyl	-0.0623021	0.425876					Pigyl	-610	-0.0623021	0.425876	Promoter
1	39051500	39052000	0.00321547	Exon	Pdcl3	0.0428641	0.426198					Pdcl3	-6841	0.0428641	0.426198
10	98498500	98499000	0.00445667	IGR								Poc1b	71170	-0.068875	0.426378	Promoter Flanking Region
10	98537500	98538000	0.0026074	IGR								Poc1b	32170	-0.068875	0.426378	Promoter Flanking Region
15	76843500	76844000	0.0023965	IGR								Mb	9657	-0.0410451	0.426411	Promoter
10	110980000	110980500	0.00296882	IGR								Phlda1	-36658	-0.174979	0.428849	Promoter Flanking Region
X	163682000	163682500	0.00702645	Exon	Tlr8	-0.257413	0.429482					Tlr8	19738	-0.257413	0.429482		Diabetes CVD
X	163706000	163706500	0.00445667	IGR								Tlr8	-3739	-0.257413	0.429482		Diabetes CVD
1	133106000	133106500	0.00729621	Intron	Rassf5	-0.136646	0.429516					Rassf5	-9288	-0.136646	0.429516
1	133121500	133122000	0.00127522	Intron	Rassf5	-0.136646	0.429516					Rassf5	20335	-0.136646	0.429516	Promoter Flanking Region
8	114326500	114327000	0.00894255	Intron	Cfdp1	0.0527251	0.431558					Cfdp1	51710	0.0527251	0.431558	Promoter Flanking Region	CVD
5	65213000	65213500	0.000955061	Exon	Klf3	-0.0548802	0.431923					Klf3	-9422	-0.0548802	0.431923		Diabetes CVD
7	30578500	30579000	0.00589906	Exon	Zfp30	-0.0732865	0.432213					Zfp30	-8692	-0.0732865	0.432213		CVD
10	98020500	98021000	0.0028724	IGR								Atp2b1	357286	0.0374602	0.432242	Promoter Flanking Region	Obesity Diabetes CVD
10	98269000	98269500	0.00131476	IGR								Atp2b1	108786	0.0374602	0.432242		Obesity Diabetes CVD
11	121039000	121039500	0.00425545	Exon	1110031I02Rik							Gm11790	-11761	-0.490762	0.432503
8	125666500	125667000	0.00204162	Exon	Sult5a1	-0.278629	0.606454					Cpne7	-13977	0.292117	0.432703	Promoter Flanking Region
4	129725500	129726000	0.00861009	Promoter	Col16a1	-0.0780606	0.43282	Col16a1	416	-0.0780606	0.43282	Col16a1	-294	-0.0780606	0.43282	Promoter	Diabetes CVD
4	129752500	129753000	0.00531419	Intron	Col16a1	-0.0780606	0.43282					Col16a1	1787	-0.0780606	0.43282	CTCF Binding Site and Enhancer	Diabetes CVD
4	129759000	129759500	0.00379387	Intron	Col16a1	-0.0780606	0.43282					Col16a1	-2746	-0.0780606	0.43282	Promoter Flanking Region	Diabetes CVD
5	118151500	118152000	0.00670202	Intron	Ksr2	-0.542141	0.30605					Nos1	79541	-0.27439	0.434146		Obesity Diabetes CVD
5	118155000	118155500	0.00414504	Intron	Ksr2	-0.542141	0.30605					Nos1	76041	-0.27439	0.434146	Enhancer	Obesity Diabetes CVD
5	118232000	118232500	0.0079131	Intron	Nos1	-0.27439	0.434146					Nos1	-936	-0.27439	0.434146		Obesity Diabetes CVD
5	118386500	118387000	0.00729621	Exon	Nos1	-0.27439	0.434146					Nos1	-17316	-0.27439	0.434146		Obesity Diabetes CVD
1	93482000	93482500	0.00402092	IGR								Asb1	-44270	0.0477778	0.434438
1	93507500	93508000	0.00727293	IGR								Asb1	-69770	0.0477778	0.434438	Enhancer
1	93532500	93533000	0.00592033	IGR								Asb1	-94770	0.0477778	0.434438
11	44385000	44385500	0.00594155	IGR								Rnf145	-11479	-0.0610671	0.435018	Enhancer
11	119256500	119257000	0.00750042	Intron	Rnf213	-0.0835887	0.435082					Rnf213	-2086	-0.0835887	0.435082	Promoter	CVD
3	57336500	57337000	0.00626766	Intron	Wwtr1	-0.0701642	0.172153					Gm16016	-4346	0.549497	0.435209	Promoter Flanking Region
3	27836500	27837000	0.00114523	Promoter				Pld1	-1102	0.0978271	0.435281	Pld1	1102	0.0978271	0.435281	Promoter	Obesity Diabetes CVD
3	28075000	28075500	0.00706313	IGR								Pld1	-66319	0.0978271	0.435281	Promoter Flanking Region	Obesity Diabetes CVD
4	124794500	124795000	0.00865261	IGR								Zc3h12a	5264	0.0887422	0.435914	Promoter Flanking Region
13	43357500	43358000	0.00349109	Intron	Gfod1	-0.0459393	0.436066					Gfod1	42041	-0.0459393	0.436066	Promoter Flanking Region
15	100798000	100798500	0.000967631	Intron	Scn8a	0.388849	0.436309					Scn8a	-12171	0.388849	0.436309
19	43549000	43549500	0.00958402	Intron	Cnnm1	-0.85627	0.180237					Got1	30286	-0.0626451	0.43648		Obesity Diabetes
19	43569500	43570000	0.00553706	Exon	Cnnm1	-0.85627	0.180237					Got1	9786	-0.0626451	0.43648	Promoter Flanking Region	Obesity Diabetes
14	119707000	119707500	0.0066486	Intron	Hs6st3	-0.396022	0.437139					Hs6st3	-169363	-0.396022	0.437139		Obesity
19	57696500	57697000	0.00191852	Intron	Atrnl1	-0.0578113	0.437449					Atrnl1	-10976	-0.0578113	0.437449	Promoter Flanking Region
19	57877000	57877500	0.000117969	Intron	Atrnl1	-0.0578113	0.437449					Atrnl1	-191476	-0.0578113	0.437449	Enhancer
12	110784500	110785000	0.000928763	Exon	Meg3	0.51595	0.437478					Meg3	155	0.51595	0.437478	Open chromatin and Promoter Flanking Region
1	79940500	79941000	0.00233396	IGR								Gm5529	-20418	-0.398417	0.439377
9	54127000	54127500	0.00647003	Intron	1700104A03Rik							Gldn	7293	0.370619	0.440119
17	88304000	88304500	0.0077358	IGR								Msh6	70390	0.0588515	0.441103		Obesity
10	119741000	119741500	0.00347253	IGR								1700006J14Rik	60213	-0.400845	0.441455
10	119812500	119813000	0.00457772	Intron	1700006J14Rik	-0.400845	0.441455					1700006J14Rik	-11231	-0.400845	0.441455
18	80678500	80679000	0.00718194	IGR								Ctdp1	-12066	-0.0678646	0.442498
7	109262000	109262500	0.00178133	Exon	Chrna10	0.349289	0.443986					Chrna10	3227	0.349289	0.443986	Promoter Flanking Region	Obesity
19	54275500	54276000	0.00027815	IGR								Adra2a	-155828	-0.451268	0.444483	Enhancer	Obesity Diabetes CVD
X	66015000	66015500	0.000155468	Promoter & Exon	Fmr1nb	-0.624272	0.444766	Fmr1nb	-14	-0.624272	0.444766	Fmr1nb	14	-0.624272	0.444766
11	75399500	75400000	0.00288686	Promoter				Pitpna	-2099	-0.0330946	0.445157	Pitpna	2099	-0.0330946	0.445157	Enhancer	Obesity Diabetes
10	109121000	109121500	0.00645546	Exon	Nav3	-0.111673	0.446246					Nav3	39857	-0.111673	0.446246	Promoter Flanking Region	Diabetes CVD
10	109299000	109299500	0.00290972	Intron	Nav3	-0.111673	0.446246					Nav3	-38359	-0.111673	0.446246		Diabetes CVD
X	8831000	8831500	0.00641339	Intron	Gm14862	-0.392279	0.446342					Gm14862	3025	-0.392279	0.446342	Promoter Flanking Region
6	87418000	87418500	0.00425642	Intron	Arhgap25	0.0941082	0.44739					Arhgap25	28308	0.0941082	0.44739		CVD
6	87444500	87445000	0.00343292	Intron	Arhgap25	0.0941082	0.44739					Arhgap25	1808	0.0941082	0.44739	Promoter	CVD
6	87471500	87472000	0.00597091	Intron	Arhgap25	0.0941082	0.44739					Arhgap25	11729	0.0941082	0.44739		CVD
X	91498000	91498500	0.00120217	Exon	Klhl15	0.115325	0.447543					Klhl15	-16850	0.115325	0.447543
3	101957000	101957500	0.00911768	IGR								Casq2	-9026	-0.034422	0.447622	Enhancer	CVD
3	101957500	101958000	0.000811897	IGR								Casq2	-9526	-0.034422	0.447622	Enhancer	CVD
14	20659500	20660000	0.00783316	IGR								2700060E02Rik	-16455	-0.0489322	0.447884	TF binding site and CTCF Binding Site and Promoter Flanking Region
5	112841000	112841500	0.00552822	IGR								Asphd2	-19767	-0.184171	0.448686	Promoter Flanking Region
2	49504000	49504500	0.00850959	Intron	Kif5c	-0.15495	0.449647					Kif5c	-29182	-0.15495	0.449647	Enhancer
2	49556000	49556500	0.00299513	Exon	Kif5c	-0.15495	0.449647					Kif5c	99	-0.15495	0.449647	Promoter
9	107864000	107864500	0.00156498	Intron	Traip	0.26946	0.44981					Traip	-10706	0.26946	0.44981	CTCF Binding Site and Promoter Flanking Region
7	104614500	104615000	0.00506494	IGR								Kctd14	-12768	-0.526614	0.450001	CTCF Binding Site
8	109436000	109436500	0.00290972	Exon	Cirh1a	0.0171162	0.773908					Rpl10-ps2	16313	-0.392979	0.45239
X	99443000	99443500	0.000307945	Exon	Cited1	-0.406146	0.452519					Cited1	3114	-0.406146	0.452519
7	80182500	80183000	0.000584726	IGR								Rgma	337906	-0.0752693	0.452813	Promoter Flanking Region	Diabetes
1	36588500	36589000	0.00421356	Exon	Ankrd23	-0.127076	0.45309					Ankrd23	4074	-0.127076	0.45309	Promoter Flanking Region
11	70586000	70586500	0.00852954	Exon	Zfp3	0.0667344	0.453419					Zfp3	-8289	0.0667344	0.453419
19	23233000	23233500	0.000871955	Intron	Klf9	0.118562	0.211872					Mir1192	-9079	-0.397577	0.453449	Promoter Flanking Region
10	79322000	79322500	0.00287456	Exon	Ptbp1	-0.0440899	0.454185					Ptbp1	-261	-0.0440899	0.454185	Promoter	Diabetes CVD
7	25319000	25319500	0.00164048	Exon	Irgq	-0.0374128	0.454222					Irgq	-3333	-0.0374128	0.454222
17	26562500	26563000	0.00926886	Intron	Neurl1b	0.0684361	0.454545					Neurl1b	-10590	0.0684361	0.454545	Promoter Flanking Region
17	26568500	26569000	0.00401154	Exon	Neurl1b	0.0684361	0.454545					Neurl1b	-16590	0.0684361	0.454545
17	26575500	26576000	0.00798865	Exon	Neurl1b	0.0684361	0.454545					Neurl1b	-23590	0.0684361	0.454545	Enhancer and Promoter Flanking Region
17	26576000	26576500	0.000865892	Exon	Neurl1b	0.0684361	0.454545					Neurl1b	-24090	0.0684361	0.454545
13	95107500	95108000	0.000534671	IGR								Gm9776	21273	0.153826	0.454655
4	147819000	147819500	0.00356972	Promoter				Ubiad1	-120	-0.0619172	0.454739	Ubiad1	-120	-0.0619172	0.454739	Promoter
4	140393500	140394000	0.00193379	Intron	Padi1	-0.524633	0.456582					Padi1	8193	-0.524633	0.456582	Open chromatin and Promoter Flanking Region
2	173942000	173942500	0.000821066	Intron	Npepl1	-0.0421059	0.456585					Npepl1	-4926	-0.0421059	0.456585
5	137798500	137799000	0.00752925	Exon	Ephb4	-0.0448304	0.457048					Ephb4	-6759	-0.0448304	0.457048	Promoter Flanking Region	CVD
3	94289000	94289500	0.00920936	Exon	Celf3	0.316234	0.458273					Celf3	-6247	0.316234	0.458273	Promoter Flanking Region	Diabetes CVD
5	125774000	125774500	0.0019221	Exon	Scarb1	-0.0469968	0.458352					Scarb1	479	-0.0469968	0.458352		Obesity Diabetes CVD
3	106841500	106842000	0.00878142	Promoter				AI504432	-922	0.287247	0.45848	AI504432	922	0.287247	0.45848	Promoter
13	43276500	43277000	0.00841231	IGR								Tbc1d7	-9772	0.0652	0.458527	Promoter Flanking Region
11	23388500	23389000	0.00972121	Exon	Usp34	0.039475	0.459407					Usp34	-1695	0.039475	0.459407
11	5803000	5803500	0.00382402	Exon	Gck	0.124721	0.459477					Gck	-910	0.124721	0.459477		Obesity Diabetes CVD
6	135191500	135192000	0.00512353	Intron	Gsg1	0.387125	0.460599					Gsg1	6483	0.387125	0.460599	Enhancer
6	135227000	135227500	0.0086511	IGR								Gsg1	-22646	0.387125	0.460599
3	130457500	130458000	0.00371476	IGR								Rpl34	-24184	-0.17131	0.460674
3	130486500	130487000	0.00141535	IGR								Rpl34	-53184	-0.17131	0.460674
13	43870000	43870500	0.00273417	IGR								Cd83	10476	-0.0985732	0.46103	Promoter Flanking Region
12	25534500	25535000	0.0091927	Intron	Mboat2	0.0787065	0.461432					Mboat2	-18036	0.0787065	0.461432
12	25644000	25644500	2.02e-05	Exon	Mboat2	0.0787065	0.461432					Mboat2	-4910	0.0787065	0.461432
8	17837500	17838000	0.00059702	IGR								Csmd1	-301914	0.294389	0.462982		CVD
14	118612000	118612500	0.00533128	IGR								Sox21	23310	-0.484826	0.463382	Open chromatin
5	147401000	147401500	0.00793353	IGR								Gpr12	-4185	0.379867	0.464011
5	92897000	92897500	0.00144007	Intron	Scarb2	0.0114033	0.827674					Nup54	-32755	0.0715023	0.464109	Promoter Flanking Region
2	169467000	169467500	0.00737259	Intron	Tshz2	0.104492	0.464488					Tshz2	-7824	0.104492	0.464488	Promoter Flanking Region	Diabetes CVD
2	167372000	167372500	0.00351595	IGR								Gm11476	6814	-0.48504	0.464651	Enhancer
14	56536500	56537000	0.00601947	IGR								Sdr39u1	-17431	-0.0476656	0.465207
12	109325000	109325500	0.00230165	IGR								Setd3	28157	-0.0385016	0.46527
14	47547000	47547500	0.00493765	Intron	Samd4	0.0708594	0.250486					Gm15562	34115	0.440621	0.465311
11	62054000	62054500	0.000384668	IGR								Adora2b	8486	-0.184236	0.465414	Promoter Flanking Region	Diabetes CVD
12	112741500	112742000	0.00358463	IGR								Gm266	-17466	0.267343	0.465795	Enhancer
11	69494000	69494500	0.000318705	Promoter & Exon	Senp3	-0.0470691	0.466125	2010012P19Rik	-1640			Senp3	-1303	-0.0470691	0.466125	Promoter	Diabetes CVD
16	50429000	50429500	0.0024853	Exon	Bbx	0.0397955	0.466714					Bbx	1025	0.0397955	0.466714	Promoter
10	58528500	58529000	0.0052646	Intron	Sh3rf3	-0.155822	0.466903					Sh3rf3	-101	-0.155822	0.466903
11	79466000	79466500	0.00827455	Intron	Rab11fip4	0.309011	0.467116					Rab11fip4	8064	0.309011	0.467116	Promoter Flanking Region
1	174175000	174175500	0.00964569	Exon	Atp1a4	0.244173	0.467356					Atp1a4	13545	0.244173	0.467356		Obesity Diabetes
7	31198500	31199000	0.000984749	Promoter & Exon	Tyrobp	-0.110556	0.467493	Tyrobp	-307	-0.110556	0.467493	Tyrobp	307	-0.110556	0.467493	Promoter	CVD
1	91199500	91200000	0.00108151	IGR								Agap1	151881	-0.0313107	0.467554	Promoter Flanking Region
1	91380500	91381000	0.00252875	Intron	Agap1	-0.0313107	0.467554					Agap1	-29114	-0.0313107	0.467554
1	91384000	91384500	0.00723112	Intron	Agap1	-0.0313107	0.467554					Agap1	-32614	-0.0313107	0.467554
9	113982500	113983000	0.000231359	Intron	Susd5	-0.221629	0.468341					Susd5	-16028	-0.221629	0.468341
9	114005000	114005500	0.00892457	Exon	Susd5	-0.221629	0.468341					Susd5	-38528	-0.221629	0.468341
9	114023500	114024000	0.000400232	IGR								Susd5	-57028	-0.221629	0.468341
10	79196500	79197000	5.2e-05	Exon	Hcn2	-0.0736719	0.416015					Polrmt	3013	-0.0497676	0.469067
6	139569000	139569500	0.00609937	Promoter				Pik3c2g	-1409	-0.489407	0.469259	Pik3c2g	1409	-0.489407	0.469259		Diabetes CVD
12	53429000	53429500	0.00413545	IGR								Nubpl	-151926	-0.0917308	0.469734		CVD
4	75997000	75997500	0.00725794	Intron	Ptprd	-0.0826076	0.470411					Ptprd	-6853	-0.0826076	0.470411	Promoter Flanking Region	Obesity Diabetes CVD
13	112449000	112449500	0.00815399	IGR								Mier3	27386	0.0517805	0.470695	Promoter Flanking Region
X	132259500	132260000	0.00154703	Promoter	Tmsb15a	0.412224	0.471602	Tmsb15a	300	0.412224	0.471602	Tmsb15a	300	0.412224	0.471602
5	125576500	125577000	0.00889421	Intron	Ncor2	0.0306257	0.471636					Ncor2	28770	0.0306257	0.471636		CVD
8	124749500	124750000	0.00687957	Intron	Gm20388							Gm22	43969	0.119326	0.472042	Enhancer
8	123653500	123654000	0.00708532	Exon	Gm20388							Foxl1	-1660	-0.454473	0.472865		Obesity
8	123795500	123796000	0.00940797	Intron	Gm20388							Foxl1	-143660	-0.454473	0.472865		Obesity
8	123796500	123797000	2.79e-05	Intron	Gm20388							Foxl1	-144660	-0.454473	0.472865	Enhancer and Promoter Flanking Region	Obesity
3	126370500	126371000	0.00661958	Intron	Gm15551	0.385972	0.473143					Gm15551	1450	0.385972	0.473143	Promoter Flanking Region
9	106253500	106254000	0.000317636	IGR								Dusp7	17463	0.0472443	0.473246	Promoter Flanking Region and CTCF Binding Site
18	35888500	35889000	0.00920441	Exon	1700066B19Rik	0.301172	0.473968					1700066B19Rik	-1857	0.301172	0.473968	Promoter Flanking Region
11	52088500	52089000	0.0094297	Promoter	Tcf7	0.337108	0.204193	A630014C17Rik	-1057	0.469952	0.474062	A630014C17Rik	1057	0.469952	0.474062	Promoter
9	58246500	58247000	0.00850959	IGR								Tbc1d21	-28324	0.458795	0.474362
1	195263000	195263500	0.00920323	IGR								Camk1g	-66509	0.307626	0.475086		Diabetes CVD
1	121368500	121369000	0.00865261	Intron	Ralb	-0.0519723	0.475311					Ralb	6156	-0.0519723	0.475311	Open chromatin
8	73108000	73108500	0.00321422	Intron	Ell	0.000847912	0.990059					Isyna1	10380	-0.0561047	0.477	Promoter Flanking Region
15	57608000	57608500	0.00942453	Intron	Zhx2	0.033979	0.572048					9330154K18Rik	-38623	0.525879	0.477099	Open chromatin
11	75880000	75880500	0.00261552	Exon	Vps53	0.0449907	0.477388					Vps53	26181	0.0449907	0.477388	Promoter Flanking Region
4	133679500	133680000	0.000606236	Exon	Ubxn11	0.174273	0.478027					Ubxn11	-116	0.174273	0.478027	Promoter and CTCF Binding Site
19	55292000	55292500	0.00144126	Intron	Gucy2g	0.420794	0.478031					Gucy2g	23726	0.420794	0.478031	Promoter Flanking Region and Enhancer
2	25166000	25166500	0.00149505	Intron	Grin1	0.384065	0.478092					Grin1	-5083	0.384065	0.478092		Obesity
11	83711000	83711500	0.00850959	Intron	Hnf1b	-0.444147	0.478123					Hnf1b	-44538	-0.444147	0.478123		Obesity Diabetes CVD
4	139756000	139756500	0.00852591	Intron	Igsf21	-0.511005	0.478232					Igsf21	46699	-0.511005	0.478232		Diabetes
9	96605500	96606000	0.00410604	Intron	Zbtb38	0.0400168	0.479913					Zbtb38	14364	0.0400168	0.479913	Promoter	Obesity Diabetes
5	98852500	98853000	0.00964814	Intron	1700007G11Rik	0.385688	0.480154					1700007G11Rik	-94127	0.385688	0.480154
11	70459000	70459500	0.00676597	Promoter & Exon	Slc25a11	-0.0495604	0.482551	Rnf167	-1737	0.128186	0.0415072	Slc25a11	412	-0.0495604	0.482551	Promoter	Diabetes CVD
1	72374500	72375000	0.00539778	Intron	Xrcc5	-0.0532947	0.482864					Xrcc5	-20505	-0.0532947	0.482864		CVD
9	69210500	69211000	0.00966484	Intron	Gm15511	0.470701	0.487026					Gm15511	1554	0.470701	0.487026
10	127826000	127826500	0.0093856	Exon	Ankrd52	-0.0318879	0.488071					Ankrd52	346	-0.0318879	0.488071		Diabetes CVD
15	31501500	31502000	0.00679302	Intron	Cmbl	-0.106204	0.488528					Cmbl	443	-0.106204	0.488528	Promoter
12	86104500	86105000	0.00769051	Intron	Npc2	0.0387665	0.490251					Npc2	9562	0.0387665	0.490251	Promoter Flanking Region	Diabetes CVD
1	113357000	113357500	0.00754938	IGR								Dsel	404486	-0.0710192	0.490567		Diabetes
1	113884500	113885000	0.00450012	IGR								Dsel	-123014	-0.0710192	0.490567		Diabetes
2	167038000	167038500	0.00835316	Intron	Ptgis	-0.0723443	0.492483					Ptgis	-4084	-0.0723443	0.492483	TF binding site	Obesity Diabetes CVD
18	35212000	35212500	0.00685873	IGR								Ctnna1	66542	-0.0380293	0.492549	Promoter Flanking Region	Diabetes CVD
2	107135000	107135500	0.00158058	Exon	Kcna4	0.169627	0.492837					Kcna4	-3448	0.169627	0.492837		CVD
10	22355000	22355500	0.00204483	IGR								Slc2a12	9817	-0.0760325	0.493168		Obesity
10	22382000	22382500	0.0023425	Intron	Slc2a12	-0.0760325	0.493168					Slc2a12	-13186	-0.0760325	0.493168		Obesity
1	36230500	36231000	0.000405604	Exon	Uggt1	-0.0411999	0.493325					Uggt1	-182	-0.0411999	0.493325
11	117754000	117754500	0.00792531	IGR								Tha1	-19205	-0.0711951	0.493542	Promoter Flanking Region
9	108898500	108899000	0.00835424	Intron	Pfkfb4	-0.108778	0.493989					Pfkfb4	2433	-0.108778	0.493989	Promoter Flanking Region
11	114594000	114594500	0.00954713	Exon	Dnaic2	-0.317134	0.494068					Dnaic2	209	-0.317134	0.494068
8	36264500	36265000	0.00898654	IGR								Ppp1r3b	174295	-0.0701258	0.494254	Promoter Flanking Region	Obesity Diabetes CVD
8	8502500	8503000	0.0079131	IGR								Efnb2	136863	-0.0394658	0.49542
8	8630000	8630500	0.00719621	Intron	Efnb2	-0.0394658	0.49542					Efnb2	9363	-0.0394658	0.49542
2	167640500	167641000	0.00671174	IGR								1200007C13Rik	18646	-0.274391	0.497242	Enhancer
2	167644000	167644500	0.00428964	IGR								1200007C13Rik	15146	-0.274391	0.497242	Enhancer
2	167644500	167645000	0.000937035	IGR								1200007C13Rik	14646	-0.274391	0.497242	Enhancer
2	167646000	167646500	0.00658056	IGR								1200007C13Rik	13146	-0.274391	0.497242	Enhancer
15	87440500	87441000	0.00933163	Intron	Fam19a5	-0.0674957	0.497484					Fam19a5	15160	-0.0674957	0.497484
15	87487000	87487500	0.00509356	Intron	Fam19a5	-0.0674957	0.497484					Fam19a5	-31340	-0.0674957	0.497484
9	54406500	54407000	0.00650735	Intron	Cib2	-0.234963	0.498265					Cib2	1525	-0.234963	0.498265
8	124108500	124109000	0.00290972	Intron	Gm20388							Fbxo31	-5794	0.0428042	0.498692	Promoter Flanking Region
11	112905500	112906000	0.0063651	Exon	2610035D17Rik	0.385642	0.499061					2610035D17Rik	128891	0.385642	0.499061
11	112943000	112943500	0.00872096	Intron	2610035D17Rik	0.385642	0.499061					2610035D17Rik	91391	0.385642	0.499061
2	25723500	25724000	0.00539274	Intron	Kcnt1	0.246722	0.499236					Kcnt1	-4126	0.246722	0.499236
13	49356000	49356500	0.00270513	IGR								Susd3	-11925	0.288626	0.49936	Enhancer
15	72629500	72630000	0.0072823	Exon	Trappc9	-0.000521275	0.992904					Gm3150	114284	0.374102	0.499918
15	72664000	72664500	0.0052646	Intron	Trappc9	-0.000521275	0.992904					Gm3150	79784	0.374102	0.499918	Enhancer
1	23359500	23360000	0.00350608	IGR								Ogfrl1	30514	0.058363	0.499981
16	95933500	95934000	0.00327445	Exon	Ets2	0.0413908	0.500456					Ets2	3961	0.0413908	0.500456	Promoter Flanking Region	Obesity Diabetes
16	95936500	95937000	0.0011339	Exon	Ets2	0.0413908	0.500456					Ets2	961	0.0413908	0.500456	Promoter Flanking Region	Obesity Diabetes
16	95974000	95974500	0.00864777	IGR								Ets2	-36539	0.0413908	0.500456	Promoter Flanking Region	Obesity Diabetes
9	42694000	42694500	0.00999031	Intron	Grik4	-0.44479	0.500644					Grik4	58576	-0.44479	0.500644
18	13130500	13131000	0.00986676	Promoter & Exon	Impact	0.0474488	0.501732	Impact	-261	0.0474488	0.501732	Impact	261	0.0474488	0.501732	Promoter	Obesity
3	89328000	89328500	0.00489273	Promoter	Kcnn3	-0.124339	0.502258	Shank3	-2054	0.111533	0.0885256	Kcnn3	-3914	-0.124339	0.502258		Diabetes CVD
3	89398000	89398500	0.00953744	Intron	Kcnn3	-0.124339	0.502258					Kcnn3	68440	-0.124339	0.502258		Diabetes CVD
3	89477000	89477500	0.00945787	IGR								Kcnn3	-10560	-0.124339	0.502258	Enhancer	Diabetes CVD
7	53651000	53651500	0.00274077	Promoter				Kcnc1	-867	-0.14227	0.502277	Kcnc1	867	-0.14227	0.502277	Promoter	Diabetes CVD
X	103185000	103185500	0.00144735	Intron	Magt1	0.0417184	0.504741					Magt1	22119	0.0417184	0.504741
1	37144500	37145000	0.00030044	IGR								Vwa3b	-58271	-0.392086	0.505096
15	99211500	99212000	0.00353834	IGR								Fmnl3	-10587	-0.0458558	0.505216
13	114394500	114395000	0.00761136	Intron	Snx18	-0.0363167	0.505222					Snx18	14253	-0.0363167	0.505222	Promoter Flanking Region
13	114401500	114402000	0.000670337	Intron	Snx18	-0.0363167	0.505222					Snx18	7253	-0.0363167	0.505222	Promoter
13	114407000	114407500	0.00926389	Exon	Snx18	-0.0363167	0.505222					Snx18	1753	-0.0363167	0.505222	Promoter
13	114421500	114422000	0.00958382	IGR								Snx18	-12728	-0.0363167	0.505222
17	27387000	27387500	0.000193624	IGR								Lemd2	-45617	-0.036084	0.5058
15	8540000	8540500	0.00895269	IGR								Slc1a3	53247	-0.10472	0.505807	CTCF Binding Site and Promoter Flanking Region	Diabetes CVD
4	138822000	138822500	0.00349109	Intron	Capzb	0.0284157	0.506207					Capzb	22861	0.0284157	0.506207
2	28320500	28321000	0.00253515	Exon	1700007K13Rik	-0.398908	0.507122					1700007K13Rik	872	-0.398908	0.507122
9	14467500	14468000	0.00754938	IGR								Amotl1	-19527	0.0281604	0.507323	Promoter Flanking Region
11	4648000	4648500	0.000584726	Promoter				Cabp7	-1219	0.266065	0.50774	Cabp7	-1219	0.266065	0.50774
X	156426000	156426500	0.00356106	Promoter & Exon	Map3k15	0.142281	0.507772	Map3k15	-365	0.142281	0.507772	Map3k15	365	0.142281	0.507772	CTCF Binding Site and Promoter
11	101842500	101843000	0.00619476	Exon	Dusp3	-0.0473377	0.508453					Dusp3	502	-0.0473377	0.508453	Promoter
11	68002000	68002500	0.00200002	Intron	Stx8	0.00679575	0.920598					C78197	7655	-0.42418	0.509305	Promoter Flanking Region
11	68002500	68003000	0.00260981	Intron	Stx8	0.00679575	0.920598					C78197	7155	-0.42418	0.509305	Promoter Flanking Region
15	64295500	64296000	0.00651887	IGR								Asap1	-81019	0.0435086	0.509418
11	77973500	77974000	0.00522889	Exon	Traf4	-0.0779021	0.509423					Traf4	5518	-0.0779021	0.509423	Promoter Flanking Region	Diabetes CVD
5	134539000	134539500	0.00387597	IGR								Gm15627	36078	-0.396488	0.509454	Open chromatin and CTCF Binding Site
4	106686500	106687000	0.0052162	Intron	Ssbp3	-0.0469148	0.399133					Gm12786	8604	-0.47302	0.509839	Promoter Flanking Region
9	27515500	27516000	0.00359706	IGR								Opcml	82860	-0.209318	0.512527		Diabetes CVD
9	27632000	27632500	0.00901736	Intron	Opcml	-0.209318	0.512527					Opcml	-33113	-0.209318	0.512527		Diabetes CVD
2	118200000	118200500	3.28e-05	Promoter				Gpr176	-845	0.246216	0.51329	Gpr176	-845	0.246216	0.51329	Promoter
17	25590000	25590500	0.00949502	IGR								Tekt4	18535	0.426856	0.513995
10	126975500	126976000	0.00137427	Exon	Lrp1	-0.0832694	0.514018					Lrp1	1153	-0.0832694	0.514018	CTCF Binding Site and Promoter Flanking Region	Obesity Diabetes CVD
10	126991000	126991500	0.00792877	Exon	Lrp1	-0.0832694	0.514018					Lrp1	-4027	-0.0832694	0.514018		Obesity Diabetes CVD
10	126993000	126993500	0.000405604	Exon	Lrp1	-0.0832694	0.514018					Lrp1	-6027	-0.0832694	0.514018	Promoter Flanking Region and CTCF Binding Site and TF binding site	Obesity Diabetes CVD
10	66549500	66550000	0.0064387	Intron	Reep3	-0.0248817	0.740756					Jmjd1c	9373	0.0316131	0.514593	Enhancer	CVD
13	46598500	46599000	0.000132268	Intron	Cap2	0.0267781	0.514653					Cap2	-1006	0.0267781	0.514653	Promoter
18	75554000	75554500	0.000836243	Exon	Smad7	-0.0507909	0.515198					Smad7	-19432	-0.0507909	0.515198	Promoter Flanking Region	Obesity CVD
4	134754000	134754500	0.00265504	IGR								Runx3	-43649	-0.201472	0.515299	Enhancer
11	114283500	114284000	0.00850959	Intron	4932435O22Rik	0.34436	0.51684					4932435O22Rik	1701	0.34436	0.51684
11	114296000	114296500	0.00592777	Intron	4932435O22Rik	0.34436	0.51684					4932435O22Rik	-10799	0.34436	0.51684
11	114325000	114325500	0.00540318	IGR								4932435O22Rik	-14826	0.34436	0.51684
7	125908000	125908500	0.00412128	Intron	9030624J02Rik	-0.035792	0.517354					9030624J02Rik	-362	-0.035792	0.517354	Promoter Flanking Region
4	118634500	118635000	0.00931077	Promoter & Exon	Lao1	-0.385632	0.521546	Lao1	317	-0.385632	0.521546	Lao1	-317	-0.385632	0.521546
4	139184500	139185000	0.00101531	Intron	Aldh4a1	-0.066939	0.523008					Aldh4a1	-5476	-0.066939	0.523008	Promoter Flanking Region
5	107009500	107010000	0.0037561	Intron	Zfp644	0.0412693	0.524449					Zfp644	-5765	0.0412693	0.524449	Open chromatin
5	107126500	107127000	0.00892457	Promoter				Zfp644	-194	0.0412693	0.524449	Zfp644	-194	0.0412693	0.524449	Promoter
1	91726500	91727000	0.00149179	Intron	Agap1	-0.0313107	0.467554					D130058E05Rik	100309	0.386508	0.525238
1	91769000	91769500	0.00999552	Intron	Agap1	-0.0313107	0.467554					D130058E05Rik	57809	0.386508	0.525238
7	149758500	149759000	0.0081259	IGR								H19	3943	-0.113083	0.525254	Promoter Flanking Region and Enhancer	Obesity Diabetes
6	48997000	48997500	0.00984934	Exon	Gpnmb	-0.211317	0.525844					Gpnmb	-10324	-0.211317	0.525844	Promoter
4	154228000	154228500	0.00651887	Promoter				Ttc34	-2309	0.296109	0.527123	Ttc34	2309	0.296109	0.527123
12	74675500	74676000	0.00614911	IGR								Prkch	10283	-0.0459838	0.527191	Promoter Flanking Region	Obesity Diabetes CVD
2	163186500	163187000	0.00662723	Intron	Jph2	0.0270387	0.527285					Jph2	37185	0.0270387	0.527285	Promoter Flanking Region and TF binding site	CVD
11	105026000	105026500	0.000974662	Exon	Gm11620	0.280948	0.527549					Gm11620	1934	0.280948	0.527549
14	61905000	61905500	0.00873014	IGR								Arl11	23590	0.181832	0.527602
19	47770000	47770500	0.00963401	IGR								Col17a1	-3416	-0.206735	0.527922
6	94578500	94579000	0.00653632	Intron	Lrig1	0.0499056	0.528254					Lrig1	27019	0.0499056	0.528254
4	135827500	135828000	0.00492316	Intron	Tcea3	-0.0310857	0.779408					Zfp46	13098	-0.0359227	0.528325
17	12237000	12237500	0.0098414	Intron	Park2	0.0291935	0.682005					Agpat4	74570	-0.079493	0.52916		CVD
17	12330500	12331000	0.00502493	Intron	Agpat4	-0.079493	0.52916					Agpat4	-4429	-0.079493	0.52916		CVD
9	45560000	45560500	0.0027201	Exon	Dscaml1	-0.276647	0.691878					Cep164	20614	-0.050293	0.529484
9	45576500	45577000	0.00850328	Exon	Cep164	-0.050293	0.529484					Cep164	4114	-0.050293	0.529484
8	67170000	67170500	0.00886891	Intron	Cpe	0.0241419	0.530021					Cpe	1837	0.0241419	0.530021	Promoter	Obesity Diabetes CVD
8	127493500	127494000	0.0052474	IGR								Egln1	-20346	-0.0323295	0.530027		CVD
9	111155000	111155500	0.00188343	Exon	Mlh1	0.0620519	0.531589					Mlh1	-4751	0.0620519	0.531589		Obesity Diabetes
13	110336500	110337000	0.00127382	Intron	Pde4d	0.0466026	0.531865					Pde4d	35099	0.0466026	0.531865	Promoter Flanking Region	Obesity Diabetes CVD
13	63277000	63277500	0.00446699	Intron	2010111I01Rik	-0.0617767	0.532139					2010111I01Rik	97577	-0.0617767	0.532139
19	55637500	55638000	0.0052254	Intron	Vti1a	0.0652585	0.363491					4930552P12Rik	139194	0.196945	0.533137	Promoter Flanking Region
19	55651000	55651500	0.00558137	Intron	Vti1a	0.0652585	0.363491					4930552P12Rik	125694	0.196945	0.533137
19	55702500	55703000	0.000241232	IGR								4930552P12Rik	74194	0.196945	0.533137
5	120564500	120565000	0.00294932	Promoter				Rbm19	-2019	-0.0571703	0.533243	Rbm19	2019	-0.0571703	0.533243
7	108250000	108250500	0.00152753	IGR								Fchsd2	7289	-0.0391885	0.534069	Enhancer
9	77487500	77488000	0.00909627	Intron	Klhl31	-0.0407431	0.534358					Klhl31	-2961	-0.0407431	0.534358	Promoter Flanking Region
19	23582000	23582500	0.00920441	IGR								Mamdc2	-59188	-0.0570381	0.535061	Promoter Flanking Region
13	97726000	97726500	0.00345916	IGR								Gcnt4	-31356	-0.220032	0.535084	Promoter Flanking Region
2	157258500	157259000	0.00428964	Intron	Src	-0.0608749	0.535215					Src	-8372	-0.0608749	0.535215	Promoter Flanking Region	Obesity CVD
4	98963000	98963500	0.00562325	Promoter	Gm12689	-0.4486	0.53535	Gm12689	409	-0.4486	0.53535	Gm12689	-409	-0.4486	0.53535
18	84207000	84207500	0.000310851	Intron	Tshz1	0.0367731	0.537532					Tshz1	48782	0.0367731	0.537532	Promoter Flanking Region	Obesity Diabetes CVD
15	9593500	9594000	0.000198292	Intron	Spef2	0.36484	0.537733					Spef2	85032	0.36484	0.537733
7	53959000	53959500	0.00811074	Exon	Saal1	0.0810854	0.53779					Saal1	5287	0.0810854	0.53779
11	60068000	60068500	0.0052646	Intron	Tom1l2	0.0246217	0.53819					Tom1l2	-8829	0.0246217	0.53819	Promoter Flanking Region
4	147429500	147430000	0.00862547	Exon	Mthfr	-0.0572898	0.538447					Mthfr	-2713	-0.0572898	0.538447		Obesity Diabetes CVD
X	160347000	160347500	0.00333677	Promoter & Exon	Ap1s2	-0.0370053	0.538977	Ap1s2	51	-0.0370053	0.538977	Ap1s2	-51	-0.0370053	0.538977	Promoter
15	76875000	76875500	0.0028724	Promoter	Apol6	-0.322247	0.539543	Apol6	-159	-0.322247	0.539543	Apol6	159	-0.322247	0.539543	Promoter Flanking Region
8	116654500	116655000	0.00411068	IGR								Nudt7	2957	0.0409276	0.539906	Promoter Flanking Region
4	12097500	12098000	0.00497742	Intron	Fam92a	-0.0562026	0.540163					Fam92a	815	-0.0562026	0.540163	Promoter
10	127028500	127029000	0.00354554	Exon	Lrp1	-0.0832694	0.514018					Gm16217	5104	-0.411368	0.54143	Promoter Flanking Region
10	127041000	127041500	0.00651887	Intron	Lrp1	-0.0832694	0.514018					Gm16217	-7396	-0.411368	0.54143	Promoter Flanking Region
1	74386500	74387000	0.00948044	Intron	Pnkd	-0.0488828	0.541808					Pnkd	-7316	-0.0488828	0.541808	Promoter
1	74387000	74387500	0.00953744	Intron	Pnkd	-0.0488828	0.541808					Pnkd	-7816	-0.0488828	0.541808	Promoter
1	136031500	136032000	0.00462962	Intron	Chit1	0.234361	0.54247					Chit1	3723	0.234361	0.54247		Diabetes CVD
2	154778000	154778500	0.00236253	Exon	a	0.234361	0.54247					a	-1045	0.234361	0.54247
2	178978000	178978500	0.000514479	IGR								Gm14293	-2805	0.234361	0.54247
4	98486000	98486500	0.00920683	Promoter	I0C0044D17Rik	0.234361	0.54247	Kank4	-1772	-0.34855	0.10131	I0C0044D17Rik	1015	0.234361	0.54247
4	118814000	118814500	0.00140063	IGR								Gm12868	-2594	0.234361	0.54247	Promoter Flanking Region and Enhancer
4	124562500	124563000	0.00176195	Exon	Epha10	0.234361	0.54247					Epha10	543	0.234361	0.54247
4	134701000	134701500	0.0042415	Promoter	Runx3	-0.201472	0.515299	Gm16224	-800	0.234361	0.54247	Gm16224	-800	0.234361	0.54247
5	106219000	106219500	0.00868906	Intron	Lrrc8d	-0.0223876	0.814667					Rps15a-ps5	7732	0.234361	0.54247	Promoter Flanking Region
5	140093000	140093500	0.00886891	IGR								Uncx	-73083	0.234361	0.54247
10	19054500	19055000	0.00568103	IGR								Olig3	21866	0.234361	0.54247		Diabetes CVD
10	19161500	19162000	0.00546566	IGR								Olig3	-85134	0.234361	0.54247	Promoter Flanking Region	Diabetes CVD
14	75917000	75917500	0.00148161	Intron	Siah3	0.234361	0.54247					Siah3	-61211	0.234361	0.54247	Promoter Flanking Region
15	74080000	74080500	0.00361528	IGR								Gm15387	-155237	0.234361	0.54247
15	74089000	74089500	0.000967631	IGR								Gm15387	-164237	0.234361	0.54247	Open chromatin
X	70284000	70284500	0.00701886	Promoter				Pnma5	-1558	0.234361	0.54247	Pnma5	-1558	0.234361	0.54247
3	88522500	88523000	0.00543125	Intron	Rit1	-0.0514052	0.542897					Rit1	-1667	-0.0514052	0.542897	Promoter	CVD
X	41720500	41721000	0.000522833	Promoter & Exon	Dcaf12l2	-0.325008	0.543754	Dcaf12l2	1019	-0.325008	0.543754	Dcaf12l2	1014	-0.325008	0.543754	Promoter
1	187325500	187326000	0.000836243	IGR								Gm2061	-46053	0.235602	0.543881	TF binding site and CTCF Binding Site
1	187538500	187539000	0.00886866	IGR								Gm2061	-259053	0.235602	0.543881
1	187539000	187539500	0.000658305	IGR								Gm2061	-259553	0.235602	0.543881
2	74928500	74929000	0.00810661	IGR								Gm13652	47355	0.235602	0.543881
4	150709000	150709500	0.00311438	Intron	Camta1	0.0799265	0.274314					4930589P08Rik	41579	0.235602	0.543881	CTCF Binding Site and Enhancer
4	150789500	150790000	0.00906069	Intron	Camta1	0.0799265	0.274314					4930589P08Rik	-38921	0.235602	0.543881	Promoter Flanking Region
5	148057000	148057500	0.00810052	Intron	2210019I11Rik							Pdx1	24535	0.235602	0.543881		Obesity Diabetes CVD
6	114238500	114239000	0.00530639	Intron	Slc6a1	0.235602	0.543881					Slc6a1	-5871	0.235602	0.543881	Open chromatin
6	114257500	114258000	0.00228911	Exon	Slc6a1	0.235602	0.543881					Slc6a1	-24871	0.235602	0.543881
9	117035000	117035500	0.00859035	Intron	Rbms3	-0.0300635	0.75483					Gm20397	-60355	0.235602	0.543881
10	80918000	80918500	0.000213579	IGR								Gm16105	5904	0.235602	0.543881
10	118037500	118038000	0.00974946	IGR								Ifng	-159397	0.235602	0.543881	Promoter Flanking Region and Enhancer	Obesity Diabetes CVD
11	80717000	80717500	0.00328168	Intron	Accn1							Spaca3	-41405	0.235602	0.543881	Enhancer
15	59005500	59006000	0.00756349	IGR								Gm5045	36958	0.235602	0.543881	Promoter Flanking Region
15	72402000	72402500	0.00242078	IGR								Kcnk9	-25291	0.235602	0.543881		Obesity Diabetes CVD
15	91309500	91310000	0.00587329	Intron	Slc2a13	0.00759478	0.976259					Gm15383	53297	0.235602	0.543881
16	34658500	34659000	0.00120717	Intron	Ropn1	0.235602	0.543881					Ropn1	-7226	0.235602	0.543881	Promoter Flanking Region	CVD
X	91213500	91214000	0.00539778	Promoter & Exon	AU015836	0.235602	0.543881	AU015836	-498	0.235602	0.543881	AU015836	498	0.235602	0.543881
X	100826000	100826500	1.88e-14	Promoter & Exon	Zcchc13	0.235602	0.543881	Zcchc13	75	0.235602	0.543881	Zcchc13	-75	0.235602	0.543881	CTCF Binding Site and Promoter
11	6281000	6281500	0.00745411	IGR								Zmiz2	8077	0.032174	0.544124
9	59575500	59576000	0.00852268	IGR								Gramd2	-13577	-0.401745	0.546501	Enhancer
14	33399500	33400000	0.00878548	IGR								Prrxl1	13094	0.346394	0.547112
3	152242000	152242500	1.08e-05	Intron	Ak5	-0.152072	0.74554					AI115009	87877	0.239501	0.547476
4	136642000	136642500	0.00495617	IGR								1700037C06Rik	31497	0.239501	0.547476
5	33791500	33792000	0.00493765	IGR								Nkx1-1	-14875	0.239501	0.547476
8	79316000	79316500	0.00334977	Intron	Gm10649	0.385503	0.512102					Gm5353	70947	0.239501	0.547476
11	6598000	6598500	0.00567766	IGR								Gm11980	-12173	0.239501	0.547476
11	59698500	59699000	0.00571712	IGR								Gm12714	13376	0.239501	0.547476	Promoter Flanking Region
11	61214500	61215000	0.0097451	IGR								Gm12271	15817	0.239501	0.547476	Promoter Flanking Region
11	96724000	96724500	0.00762992	Exon	Gm11523							Gm11524	7509	0.239501	0.547476	Promoter Flanking Region
16	9784500	9785000	0.00174219	Intron	Grin2a	0.239501	0.547476					Grin2a	208126	0.239501	0.547476
16	10075000	10075500	0.0024853	IGR								Grin2a	-79986	0.239501	0.547476
X	51078000	51078500	0.000650673	Exon	Zfp36l3	0.239501	0.547476					Zfp36l3	1571	0.239501	0.547476
2	166188000	166188500	0.00776301	IGR								Gm14268	35657	-0.389896	0.548177
7	29688500	29689000	0.00580763	Intron	Actn4	-0.0349946	0.548189					Actn4	3904	-0.0349946	0.548189		Obesity Diabetes CVD
7	134951000	134951500	0.00233636	Exon	Stx1b	0.116272	0.548551					Stx1b	3438	0.116272	0.548551	Promoter Flanking Region	CVD
9	118503500	118504000	0.00362081	IGR								Itga9	12308	0.0508791	0.548967		Obesity Diabetes CVD
9	118616000	118616500	0.00101064	Intron	Itga9	0.0508791	0.548967					Itga9	4775	0.0508791	0.548967	Enhancer	Obesity Diabetes CVD
9	118636000	118636500	0.00869189	Intron	Itga9	0.0508791	0.548967					Itga9	-15225	0.0508791	0.548967	Promoter Flanking Region	Obesity Diabetes CVD
11	70067000	70067500	0.00518062	Intron	Alox12	0.129252	0.549012					Alox12	1843	0.129252	0.549012	Promoter	Obesity Diabetes CVD
17	23922500	23923000	0.000192408	Promoter & Exon	Flywch2	0.229862	0.549396	Flywch2	548	0.229862	0.549396	Flywch2	519	0.229862	0.549396	Promoter
1	156003500	156004000	0.00864777	IGR								Zfp648	47727	0.242668	0.549703	Enhancer
2	144017500	144018000	0.00651887	IGR								Gm5535	-2474	0.242668	0.549703
2	144018000	144018500	0.000382637	IGR								Gm5535	-2974	0.242668	0.549703
2	163692000	163692500	0.00788935	Intron	Rims4	-0.27052	0.0483135					Kcnk15	-12531	0.242668	0.549703
3	116264500	116265000	0.00146609	Promoter				Lrrc39	-1391	0.0956992	0.0741213	Gm9761	-156	0.242668	0.549703	Promoter
6	89817000	89817500	0.00165553	IGR								Vmn1r43	3523	0.242668	0.549703
6	90259500	90260000	0.000923647	Exon	Chst13	-0.29013	0.643292					BC048671	-7375	0.242668	0.549703
7	78528500	78529000	0.00217407	IGR								Gm10295	-32129	0.242668	0.549703	Promoter Flanking Region
11	113329500	113330000	0.00780407	Promoter	Gm16487	0.242668	0.549703	Gm16487	209	0.242668	0.549703	Gm16487	-209	0.242668	0.549703	Promoter Flanking Region
19	11809500	11810000	0.00519026	IGR								Gif	12544	0.242668	0.549703
X	148736500	148737000	0.00329763	Promoter	2900056M20Rik			n-R5s15	-2044	0.242668	0.549703	n-R5s15	2044	0.242668	0.549703
10	90234000	90234500	0.00665221	Intron	Anks1b	0.169868	0.549935					Anks1b	123838	0.169868	0.549935	Enhancer	Diabetes CVD
17	27782500	27783000	0.00164609	IGR								Rps10	-8926	-0.0860228	0.550187	Enhancer	Obesity
1	42287000	42287500	0.00783133	Promoter	Gm9915	0.243562	0.550301	Gm9915	429	0.243562	0.550301	Gm9915	-429	0.243562	0.550301	Promoter Flanking Region and Open chromatin
2	132170000	132170500	0.00442501	Intron	Prokr2	0.243562	0.550301					Prokr2	41136	0.243562	0.550301		Obesity
2	164977000	164977500	0.0071726	Intron	Cdh22	0.0759836	0.723154					Gm14397	7912	0.243562	0.550301
4	56753000	56753500	0.00357882	Exon	Actl7b	0.243562	0.550301					Actl7b	1297	0.243562	0.550301
4	106206000	106206500	0.00516119	IGR								2700068H02Rik	24502	0.243562	0.550301	CTCF Binding Site and Promoter Flanking Region
5	77559000	77559500	0.00957512	IGR								Gm15831	-7627	0.243562	0.550301	Promoter Flanking Region
7	129624500	129625000	0.000195103	Intron	Prkcb	-0.100921	0.675999					Gm14389	3434	0.243562	0.550301
8	111603000	111603500	0.00966743	Intron	D030068K23Rik	0.243562	0.550301					D030068K23Rik	-3877	0.243562	0.550301	Enhancer
9	40525500	40526000	0.00442671	Intron	9030425E11Rik							Gm16095	2569	0.243562	0.550301	Enhancer
9	106427500	106428000	0.00431054	IGR								Iqcf5	-10596	0.243562	0.550301
9	114947500	114948000	0.00911768	IGR								Osbpl10	28897	0.109342	0.550979	Enhancer and Promoter Flanking Region	CVD
9	115023000	115023500	0.00376744	Intron	Osbpl10	0.109342	0.550979					Osbpl10	-46603	0.109342	0.550979		CVD
9	115089000	115089500	0.00805199	Intron	Osbpl10	0.109342	0.550979					Osbpl10	-112603	0.109342	0.550979		CVD
10	79556500	79557000	0.000268389	Intron	Sbno2	-0.0538439	0.551729					Sbno2	8943	-0.0538439	0.551729	Promoter Flanking Region	Diabetes CVD
8	28002500	28003000	0.00609937	IGR								Zfp703	85308	-0.0560983	0.551913	Enhancer
8	28072500	28073000	0.00861601	IGR								Zfp703	15308	-0.0560983	0.551913	Promoter Flanking Region
8	28085500	28086000	0.0099779	Promoter				Zfp703	-2308	-0.0560983	0.551913	Zfp703	2308	-0.0560983	0.551913	Promoter
10	99023000	99023500	0.00856166	IGR								Gad1-ps	-116636	0.375675	0.552227	Promoter Flanking Region
14	70378000	70378500	0.00798001	Intron	Pebp4	-0.543561	0.302855					Egr3	99252	-0.14788	0.553104	Promoter Flanking Region	Obesity Diabetes CVD
8	96497000	96497500	0.00198342	Exon	Amfr	-0.0219568	0.555609					Amfr	861	-0.0219568	0.555609		CVD
4	32551000	32551500	0.00873127	Intron	Bach2	0.0579937	0.556436					Bach2	37480	0.0579937	0.556436		Obesity Diabetes
19	5955000	5955500	0.00674337	Intron	Pola2	-0.0602024	0.557279					Pola2	9206	-0.0602024	0.557279	Promoter Flanking Region
2	32815000	32815500	0.00456431	Promoter & Exon	Lrsam1	0.0334899	0.557422	Rpl12	-2079	0.438194	0.0564758	Lrsam1	426	0.0334899	0.557422		Diabetes
6	108378500	108379000	0.00494111	Intron	Itpr1	-0.0326055	0.557841					Itpr1	64761	-0.0326055	0.557841
3	89014000	89014500	0.00608061	Exon	Mtx1	-0.0369358	0.558764					Mtx1	16	-0.0369358	0.558764
1	87619500	87620000	0.00431054	Exon	A630001G21Rik	-0.282237	0.559967					A630001G21Rik	13629	-0.282237	0.559967
1	87621000	87621500	0.00385214	Intron	A630001G21Rik	-0.282237	0.559967					A630001G21Rik	12129	-0.282237	0.559967
1	159428000	159428500	0.000967631	Exon	Gm15486	-0.0839982	0.863379					Sec16b	8859	-0.081127	0.560813		Obesity Diabetes CVD
11	89836000	89836500	0.00592777	IGR								Pctp	28208	0.1174	0.561146		Diabetes CVD
11	89852000	89852500	0.00919402	Exon	Pctp	0.1174	0.561146					Pctp	12208	0.1174	0.561146	Enhancer	Diabetes CVD
4	148285000	148285500	0.00920683	Intron	Casz1	0.0422562	0.388272					Gm15969	3433	0.383686	0.562406	Promoter Flanking Region
11	109402500	109403000	0.00274077	Intron	Arsg	0.101859	0.56397					Arsg	2568	0.101859	0.56397		CVD
4	34137000	34137500	0.000404721	Promoter & Exon	Spaca1	-0.343813	0.565197	Spaca1	166	-0.343813	0.565197	Spaca1	14	-0.343813	0.565197	Promoter
7	88282000	88282500	0.00869288	Intron	Slc28a1	0.253604	0.565223					Slc28a1	-22264	0.253604	0.565223		CVD
X	85360000	85360500	0.00540771	Promoter & Exon	Il1rapl1	-0.327035	0.565977	Il1rapl1	984	-0.327035	0.565977	Il1rapl1	984	-0.327035	0.565977	Promoter	Diabetes CVD
7	124700500	124701000	0.00723673	Promoter	Xylt1	-0.123567	0.566655	Pitpnm2	-731	0.0905007	0.0263481	Xylt1	-81494	-0.123567	0.566655	Enhancer	Diabetes CVD
18	67249000	67249500	0.00465943	Intron	Gnal	0.117872	0.566731					Gnal	-1010	0.117872	0.566731
11	70524000	70524500	0.00883577	Intron	Kif1c	0.0178861	0.567152					Kif1c	-9848	0.0178861	0.567152
11	6556000	6556500	0.000836243	Intron	Gm11978	-0.0910633	0.847555					Ramp3	2524	0.0972694	0.567388		Obesity Diabetes CVD
15	73591000	73591500	0.00314005	IGR								Ptp4a3	-12544	0.0380716	0.568315	Promoter Flanking Region
16	32642000	32642500	0.00442866	Promoter				Tnk2	-1960	0.0517346	0.568362	Tnk2	1960	0.0517346	0.568362	Enhancer
16	32679000	32679500	0.00322731	Intron	Tnk2	0.0517346	0.568362					Tnk2	-5715	0.0517346	0.568362
7	26441000	26441500	0.00406089	Intron	Bckdha	0.0486189	0.568652					Bckdha	2780	0.0486189	0.568652	Promoter
7	119903000	119903500	0.00795237	Exon	Tead1	-0.0250791	0.569098					Tead1	-3	-0.0250791	0.569098	Promoter
14	75309000	75309500	0.00492914	Intron	Lrch1	0.0362694	0.569519					Lrch1	-9484	0.0362694	0.569519	Promoter Flanking Region
16	4634500	4635000	0.00602128	Exon	Coro7	0.0454987	0.570123					Coro7	535	0.0454987	0.570123
6	120411000	120411500	0.00845984	Promoter				Il17ra	-2215	0.0682797	0.57223	Il17ra	2215	0.0682797	0.57223		Diabetes CVD
15	58787500	58788000	0.00198698	Exon	Mtss1	-0.160771	0.0228945					Ndufb9	-22135	-0.0331086	0.572309
15	58788000	58788500	0.00866742	Exon	Mtss1	-0.160771	0.0228945					Ndufb9	-22635	-0.0331086	0.572309
15	58811500	58812000	0.00274102	Intron	Mtss1	-0.160771	0.0228945					Ndufb9	-46135	-0.0331086	0.572309	Promoter Flanking Region
15	58815000	58815500	0.00457772	Intron	Mtss1	-0.160771	0.0228945					Ndufb9	-49635	-0.0331086	0.572309
19	23870000	23870500	0.00658056	Intron	Apba1	0.043061	0.572766					Apba1	-36634	0.043061	0.572766	Enhancer
9	120088500	120089000	0.000707279	Exon	Mobp	0.340814	0.574852					Mobp	-29640	0.340814	0.574852	Promoter Flanking Region
9	120096500	120097000	0.00593906	IGR								Mobp	-37640	0.340814	0.574852
15	96439500	96440000	0.00796783	Intron	Slc38a1	-0.0842224	0.57487					Slc38a1	32893	-0.0842224	0.57487
9	44300500	44301000	0.00234174	IGR								Bcl9l	6719	0.0360549	0.574938	Promoter
1	173847500	173848000	0.00586656	Promoter & Exon	Slamf6	0.310957	0.575013	Slamf6	-146	0.310957	0.575013	Slamf6	146	0.310957	0.575013	Promoter	Diabetes CVD
4	45755000	45755500	0.000526483	IGR								Gm12409	22095	0.301826	0.575157
9	48481500	48482000	0.00340631	Intron	Zbtb16	0.318886	0.0582557					Nnmt	-68242	0.122885	0.575418	Promoter Flanking Region	Obesity Diabetes CVD
5	8832000	8832500	0.00303866	Exon	Abcb1b	0.311646	0.0507794					Gm5106	-33477	-0.320597	0.576193
5	23832000	23832500	0.00126675	Exon	Kcnh2	-0.061406	0.576649					Kcnh2	337	-0.061406	0.576649	Promoter	Diabetes CVD
10	107687500	107688000	0.00704263	Exon	Ppp1r12a	0.0349074	0.542774					Pawr	81745	-0.0779897	0.57912
10	107731000	107731500	0.00950713	IGR								Pawr	38245	-0.0779897	0.57912
10	107735500	107736000	0.00567766	IGR								Pawr	33745	-0.0779897	0.57912
10	107764500	107765000	0.00959155	IGR								Pawr	4745	-0.0779897	0.57912
3	157372500	157373000	0.00811074	IGR								Ptger3	-142636	-0.272477	0.579858		Diabetes CVD
9	113950500	113951000	0.0014429	Intron	Fbxl2	0.203554	0.580009					Fbxl2	4809	0.203554	0.580009
5	101380500	101381000	0.00310545	IGR								4930458D05Rik	-104314	0.234346	0.581685	Enhancer
5	101520500	101521000	0.00966395	IGR								4930458D05Rik	-244314	0.234346	0.581685	Promoter Flanking Region
[truncated: 2,105 more rows]

## Sheet: C) HF-LFvLF-LF F DMRs
DMR Location and Significance (mm9)				Genomic region	Within gene			Upstream of gene				Nearest gene				Ensembl regulatory element	Known disease involvement
Chrom	Start site	End site	FDR of DMR		Gene Name	LogFC of gene expression	p-value of gene expression	Gene name	Distance from TSS	LogFC of gene expression	p-value of gene expression	Gene name	Distance to TSS	LogFC of gene expression	p-value of gene expression
17	31492500	31493000	0.00656258	IGR								Pde9a	30679	-1.28769	4.57625e-11
17	31571500	31572000	0.0058194	Intron	Pde9a	-1.28769	4.57625e-11					Pde9a	-1484	-1.28769	4.57625e-11	Promoter
4	147483500	147484000	0.000308125	Exon	2610109H07Rik							Mad2l2	20993	-0.935328	1.47094e-10
11	78784500	78785000	0.000448839	Exon	Lgals9	-0.94765	1.88556e-10					Lgals9	-668	-0.94765	1.88556e-10
15	85909500	85910000	0.00205139	Promoter	Gramd4	-0.891589	3.20985e-08	Vsx2	-1.5k	0.371169	0.292735	Gramd4	-4337	-0.891589	3.20985e-08	Promoter Flanking Region
10	80751000	80751500	4.47e-07	Intron	Tjp3	-1.15915	3.43771e-08					Tjp3	3012	-1.15915	3.43771e-08	CTCF Binding Site and Promoter
4	140803000	140803500	2.63e-07	Exon	Arhgef19	-0.74705	1.25862e-07					Arhgef19	-689	-0.74705	1.25862e-07	Promoter Flanking Region and Promoter
4	140803500	140804000	0.000578684	Exon	Arhgef19	-0.74705	1.25862e-07					Arhgef19	-1189	-0.74705	1.25862e-07	Open chromatin and Promoter Flanking Region
4	140804000	140804500	0.000358755	Exon	Arhgef19	-0.74705	1.25862e-07					Arhgef19	-1689	-0.74705	1.25862e-07	Promoter Flanking Region
4	140806500	140807000	0.00688467	Promoter & Exon	Arhgef19	-0.74705	1.25862e-07	Nudt1	-1.5k	-0.70472	2.1308e-06	Arhgef19	-4189	-0.74705	1.25862e-07	Promoter Flanking Region
1	182180500	182181000	0.00769428	Intron	Psen2	-0.585643	1.57733e-07					Psen2	-2219	-0.585643	1.57733e-07		Diabetes CVD
1	182205000	182205500	0.0093674	IGR								Psen2	-11431	-0.585643	1.57733e-07	Enhancer	Diabetes CVD
1	182207500	182208000	0.00129317	IGR								Psen2	-13931	-0.585643	1.57733e-07	Promoter Flanking Region	Diabetes CVD
1	182214000	182214500	0.00563411	IGR								Psen2	-20431	-0.585643	1.57733e-07	Promoter Flanking Region	Diabetes CVD
1	182226000	182226500	2.96e-06	IGR								Psen2	-32431	-0.585643	1.57733e-07	Promoter Flanking Region	Diabetes CVD
2	162824500	162825000	0.000464623	Exon	Sgk2	-0.942696	2.48839e-07					Sgk2	-652	-0.942696	2.48839e-07	CTCF Binding Site and Promoter Flanking Region and Open chromatin
11	97659000	97659500	0.00551187	Promoter				Lasp1	-1.5k	-0.772737	2.77184e-07	Lasp1	1314	-0.772737	2.77184e-07	Promoter
15	97107500	97108000	6.42e-07	Exon	Fam113b							Amigo2	-29782	0.882717	4.10688e-07	Promoter Flanking Region
15	97122000	97122500	0.00955403	Intron	Fam113b							Amigo2	-44282	0.882717	4.10688e-07	Enhancer
15	97210000	97210500	0.00195705	Intron	Fam113b							Amigo2	-132282	0.882717	4.10688e-07	Promoter Flanking Region
15	97211000	97211500	0.00381505	Intron	Fam113b							Amigo2	-133282	0.882717	4.10688e-07	Promoter Flanking Region
12	106031500	106032000	0.00497944	Intron	Clmn	0.693655	4.34009e-07					Clmn	11387	0.693655	4.34009e-07
7	25357500	25358000	0.00369207	Intron	Xrcc1	-0.109638	0.348238					Ethe1	15062	-1.26333	4.80166e-07	Promoter Flanking Region and CTCF Binding Site
7	25370500	25371000	0.0029516	Promoter & Exon	Zfp575	0.108031	0.884943	Ethe1	-2k	-1.26333	4.80166e-07	Ethe1	2062	-1.26333	4.80166e-07
4	8657500	8658000	0.00208769	Intron	Chd7	1.03213	6.74498e-07					Chd7	-20013	1.03213	6.74498e-07	Enhancer	CVD
4	8765000	8765500	0.00293283	Intron	Chd7	1.03213	6.74498e-07					Chd7	2469	1.03213	6.74498e-07	Promoter Flanking Region	CVD
11	121377500	121378000	0.00628203	Intron	Zfp750	0.920301	0.0114547					Zfp750	3147	0.920301	7.83105e-07	Promoter
7	52043500	52044000	0.00598679	IGR								Atf5	27528	-0.808573	9.16087e-07
7	96555500	96556000	0.00785174	Exon	Fzd4	0.853038	1.02081e-06					Fzd4	-2624	0.853038	1.02081e-06	Promoter
7	96556500	96557000	0.00501313	Exon	Fzd4	0.853038	1.02081e-06					Fzd4	-3624	0.853038	1.02081e-06	Promoter
11	101324000	101324500	0.00456453	Promoter & Exon	Vat1	-0.314495	0.000771873	Rnd2	-2k	-0.847802	1.52182e-06	Rnd2	2313	-0.847802	1.52182e-06	Promoter
11	101331500	101332000	6.52e-08	Intron	Rnd2	-0.847802	1.52182e-06					Rnd2	-2011	-0.847802	1.52182e-06	Promoter
9	102582500	102583000	0.00277131	IGR								Amotl2	36502	0.710862	2.1836e-06
9	102622500	102623000	0.00579407	Exon	Amotl2	0.710862	2.1836e-06					Amotl2	117	0.710862	2.1836e-06	Promoter
9	102632000	102632500	0.00411014	Exon	Amotl2	0.710862	2.1836e-06					Amotl2	1061	0.710862	2.1836e-06	Promoter Flanking Region
9	102658500	102659000	0.000334739	IGR								Amotl2	-25439	0.710862	2.1836e-06	Enhancer
9	102673500	102674000	0.000720461	IGR								Amotl2	-40439	0.710862	2.1836e-06
9	102679500	102680000	0.000761593	IGR								Amotl2	-46439	0.710862	2.1836e-06	Promoter Flanking Region
9	102680000	102680500	0.00123122	IGR								Amotl2	-46939	0.710862	2.1836e-06	Promoter Flanking Region
9	88116500	88117000	5.1e-05	IGR								Nt5e	105947	-1.11569	2.56721e-06	Promoter Flanking Region and CTCF Binding Site and TF binding site	Diabetes CVD
18	75894500	75895000	6.95e-05	IGR								Ctif	-37150	0.611034	2.95077e-06	Promoter Flanking Region
18	75895000	75895500	0.00917957	IGR								Ctif	-37650	0.611034	2.95077e-06	Promoter Flanking Region
15	11556500	11557000	0.00271604	IGR								Tars	-227087	-0.811493	2.99825e-06
16	87723500	87724000	0.000113236	Intron	Bach1	0.595491	4.02957e-06					Bach1	-24251	0.595491	4.02957e-06	Promoter Flanking Region
16	87726000	87726500	9.49e-05	Intron	Bach1	0.595491	4.02957e-06					Bach1	-26751	0.595491	4.02957e-06	Promoter Flanking Region
10	59219000	59219500	6.51e-07	Exon	Micu1	-0.466832	4.14335e-06					Micu1	6161	-0.466832	4.14335e-06
15	101905000	101905500	0.00795355	Intron	Eif4b	0.521957	4.84455e-06					Eif4b	-646	0.521957	4.84455e-06	Promoter
8	46463500	46464000	0.00983248	Intron	Fam149a	-0.579084	4.89022e-06					Fam149a	4145	-0.579084	4.89022e-06
4	137327500	137328000	0.00838544	Promoter	Alpl	1.03715	6.24878e-06	Ipo9	-1k	-0.0531096	0.572951	Alpl	-1765	1.03715	6.24878e-06	Promoter	Obesity Diabetes CVD
14	102285500	102286000	0.00260024	Intron	Lmo7	0.479646	7.29421e-06					Lmo7	-2164	0.479646	7.29421e-06	Promoter	Diabetes
14	102286000	102286500	0.000889636	Exon	Lmo7	0.479646	7.29421e-06					Lmo7	-2664	0.479646	7.29421e-06	Promoter	Diabetes
14	102286500	102287000	0.000371457	Exon	Lmo7	0.479646	7.29421e-06					Lmo7	-3164	0.479646	7.29421e-06	Promoter	Diabetes
14	102346000	102346500	3.16e-05	Intron	Lmo7	0.479646	7.29421e-06					Lmo7	-17522	0.479646	7.29421e-06	CTCF Binding Site and Promoter Flanking Region	Diabetes
14	47290000	47290500	0.00688467	IGR								Cdkn3	90216	-2.61678	7.58777e-06	Promoter Flanking Region
19	26623000	26623500	0.00501313	IGR								Smarca2	56605	0.621747	7.855e-06		CVD
19	26833500	26834000	0.00694469	Intron	Smarca2	0.621747	7.855e-06					Smarca2	-5410	0.621747	7.855e-06	Promoter Flanking Region	CVD
15	75511000	75511500	0.00951573	Promoter				Top1mt	-2k	-0.518955	9.12804e-06	Top1mt	-1770	-0.518955	9.12804e-06
2	153409500	153410000	0.00903279	IGR								Commd7	48957	-0.603439	9.18484e-06	Promoter Flanking Region
4	147415500	147416000	0.00734281	Exon	Mthfr	-0.987182	9.72336e-06					Mthfr	-104	-0.987182	9.72336e-06	Promoter	Obesity Diabetes CVD
17	25090500	25091000	0.00919865	Intron	Hn1l	-0.628205	1.01046e-05					Hn1l	7081	-0.628205	1.01046e-05	Enhancer	CVD
5	103304500	103305000	0.000608153	Exon	Arhgap24	-0.733369	1.06655e-05					Arhgap24	-29423	-0.733369	1.06655e-05		CVD
5	33544000	33544500	6.65e-06	IGR								Spon2	16887	-1.61797	1.06721e-05	Promoter Flanking Region
19	5871000	5871500	0.00231169	Intron	Frmd8	-0.658691	1.11107e-05					Frmd8	2430	-0.658691	1.11107e-05	Promoter
14	56499500	56500000	0.000609321	Exon	Cbln3	-1.27637	1.19973e-05					Cbln3	3569	-1.27637	1.19973e-05	Promoter
11	98601000	98601500	0.00728037	Promoter				Thra	-1k	-0.56315	1.22387e-05	Thra	952	-0.56315	1.22387e-05	Promoter	Obesity Diabetes CVD
11	98610000	98610500	0.00300203	Promoter	Thra	-0.56315	1.22387e-05	Prdm8	+.6k	0.722232	0.238608	Thra	-4453	-0.56315	1.22387e-05	Promoter	Obesity Diabetes CVD
8	109729000	109729500	0.00304581	IGR								Cyb5b	-54439	-0.548338	1.47041e-05	Promoter Flanking Region	CVD
19	43991500	43992000	0.00762698	IGR								Dnmbp	-4618	0.835671	1.60876e-05	Promoter Flanking Region
9	122075500	122076000	0.000946559	Exon	Snrk	0.499914	1.64432e-05					Snrk	362	0.499914	1.64432e-05
9	122092500	122093000	0.000114906	Intron	Ano10	-0.250363	0.0292575					Snrk	-16638	0.499914	1.64432e-05	Promoter Flanking Region
9	122105500	122106000	0.00561848	Intron	Ano10	-0.250363	0.0292575					Snrk	-29638	0.499914	1.64432e-05	Promoter Flanking Region
3	89182000	89182500	0.00404508	Exon	Zbtb7b	-0.467753	1.92769e-05					Zbtb7b	9111	-0.467753	1.92769e-05	Promoter Flanking Region
3	89182500	89183000	0.0002643	Exon	Zbtb7b	-0.467753	1.92769e-05					Zbtb7b	8611	-0.467753	1.92769e-05	Promoter Flanking Region
5	130845000	130845500	0.00622767	Promoter & Exon	Caln1	1.38458	1.94056e-05	Caln1	-1k	1.38458	1.94056e-05	Caln1	346	1.38458	1.94056e-05	Promoter
7	74806500	74807000	0.004931	Intron	Ttc23	0.509946	1.95737e-05					Ttc23	5174	0.509946	1.95737e-05	Promoter Flanking Region
7	74859000	74859500	0.00253279	Intron	Ttc23	0.509946	1.95737e-05					Ttc23	11147	0.509946	1.95737e-05	Promoter Flanking Region
7	74868000	74868500	0.0077332	Intron	Ttc23	0.509946	1.95737e-05					Ttc23	2147	0.509946	1.95737e-05
17	32002500	32003000	0.00444971	Promoter				Gm12108	-1.5k			Sik1	-9763	1.41298	1.99086e-05	Promoter Flanking Region	Diabetes
17	32029500	32030000	6.02e-06	IGR								Sik1	-36763	1.41298	1.99086e-05	Promoter Flanking Region	Diabetes
17	86585000	86585500	0.00594873	Intron	Prkce	0.437908	2.23594e-05					Prkce	-17486	0.437908	2.23594e-05	Promoter Flanking Region
17	86649000	86649500	0.00237879	Intron	Prkce	0.437908	2.23594e-05					Prkce	-81486	0.437908	2.23594e-05	Promoter Flanking Region
17	86679000	86679500	3.19e-05	Intron	Prkce	0.437908	2.23594e-05					Prkce	-111486	0.437908	2.23594e-05	Promoter Flanking Region
17	86702000	86702500	0.000838767	Intron	Prkce	0.437908	2.23594e-05					Prkce	-134486	0.437908	2.23594e-05	Promoter Flanking Region
15	58921500	58922000	0.000901689	IGR								Mtss1	-7919	0.416799	2.31871e-05	Promoter Flanking Region
15	100233000	100233500	0.00728758	Intron	Slc11a2	-0.539154	2.41192e-05					Slc11a2	674	-0.539154	2.41192e-05	Promoter Flanking Region	Diabetes CVD
17	87131500	87132000	0.00696555	IGR								Epas1	21747	0.520676	2.47261e-05	Promoter Flanking Region	Obesity Diabetes CVD
17	87198000	87198500	0.0056103	Intron	Epas1	0.520676	2.47261e-05					Epas1	-44753	0.520676	2.47261e-05	Promoter Flanking Region	Obesity Diabetes CVD
17	87200000	87200500	0.00422241	Intron	Epas1	0.520676	2.47261e-05					Epas1	-46753	0.520676	2.47261e-05	Promoter Flanking Region	Obesity Diabetes CVD
19	42845000	42845500	0.0014933	Exon	Hps1	-0.549458	2.53495e-05					Hps1	-700	-0.549458	2.53495e-05	Promoter	CVD
16	26315000	26315500	0.00632278	IGR								Cldn1	56927	-0.818314	2.57739e-05
10	68731000	68731500	0.00361231	Intron	Rhobtb1	0.904344	3.19216e-05					Rhobtb1	-2615	0.904344	3.19216e-05	Promoter Flanking Region	Obesity
10	68769000	68769500	0.00475694	IGR								Rhobtb1	-26794	0.904344	3.19216e-05	CTCF Binding Site and Promoter Flanking Region	Obesity
17	84484500	84485000	0.000547839	IGR								Zfp36l2	101977	0.540314	3.30895e-05	Promoter Flanking Region
7	108533500	108534000	0.000507495	Exon	Arap1	-0.473568	3.42018e-05					Arap1	411	-0.473568	3.42018e-05	Promoter	Obesity Diabetes
7	17502000	17502500	0.000823264	Exon	Calm3	-0.379132	3.49175e-05					Calm3	514	-0.379132	3.49175e-05	Promoter Flanking Region	Obesity Diabetes CVD
11	100428000	100428500	0.00277788	Exon	Ttc25	-0.580286	0.33703					Cnp	8218	-0.567979	3.75088e-05	Enhancer and Promoter Flanking Region	Diabetes CVD
11	100437500	100438000	0.000202444	Exon	Cnp	-0.567979	3.75088e-05					Cnp	-295	-0.567979	3.75088e-05	Promoter	Diabetes CVD
15	100475500	100476000	0.000774574	Exon	Bin2	-0.340174	0.106084					Smagp	-8204	-0.843987	3.85021e-05	Promoter Flanking Region
16	38254000	38254500	0.000353294	Exon	Nr1i2	0.640949	4.08124e-05					Nr1i2	40910	0.640949	4.08124e-05		Obesity Diabetes CVD
16	38281000	38281500	0.00654997	Intron	Nr1i2	0.640949	4.08124e-05					Nr1i2	13910	0.640949	4.08124e-05	Promoter Flanking Region	Obesity Diabetes CVD
7	119357000	119357500	0.00609201	IGR								Mical2	12370	-0.854749	4.09075e-05	Enhancer	Obesity
7	27621500	27622000	0.00638719	Exon	Cyp2a5	0.937924	4.64758e-05					Cyp2a5	-278	0.937924	4.64758e-05	Promoter
11	4784000	4784500	0.000382993	Exon	Nipsp1	-0.396799	4.70932e-05					Nipsp1	-733	-0.396799	4.70932e-05	Promoter
5	74568000	74568500	0.00155282	IGR								Rasl11b	23321	-1.02901	4.83664e-05	Promoter Flanking Region
5	74568500	74569000	4.16e-07	IGR								Rasl11b	22821	-1.02901	4.83664e-05	Promoter Flanking Region
5	74594000	74594500	6.47e-08	Exon	Rasl11b	-1.02901	4.83664e-05					Rasl11b	-2679	-1.02901	4.83664e-05	Promoter
5	74595000	74595500	0.00457764	Exon	Rasl11b	-1.02901	4.83664e-05					Rasl11b	-3679	-1.02901	4.83664e-05	Promoter
9	68933000	68933500	0.00222406	Promoter	Rora	0.604685	4.84244e-05	Hes7	-1k	0.121854	0.866107	Rora	110348	0.604685	4.84244e-05	Promoter Flanking Region	Obesity Diabetes CVD
16	44063500	44064000	0.0072166	IGR								Gramd1c	-35442	-0.617859	4.8958e-05	Promoter Flanking Region and CTCF Binding Site
4	118110500	118111000	0.00138764	Promoter				Cdc20	-1k	-3.0538	4.901e-05	Cdc20	-543	-3.0538	4.901e-05	Promoter
8	112604000	112604500	0.000714897	Promoter	Zfp612	0.644357	5.14987e-05	Zfp612	+.6k	0.644357	5.14987e-05	Zfp612	-336	0.644357	5.14987e-05	Promoter
7	88833000	88833500	0.00482388	Intron	Homer2	0.510126	5.32205e-05					Homer2	4851	0.510126	5.32205e-05	Promoter Flanking Region
7	88871000	88871500	0.00218447	IGR								Homer2	-19189	0.510126	5.32205e-05	Promoter Flanking Region
16	78520500	78521000	0.00951948	IGR								D16Ertd472e	56402	0.685041	5.39114e-05
1	134189000	134189500	0.000655218	IGR								Klhdc8a	6203	-1.0559	5.4908e-05	Enhancer
2	71874000	71874500	1.04e-06	Intron	Rapgef4	0.920068	5.89966e-05					Rapgef4	18661	0.920068	5.89966e-05	CTCF Binding Site and Promoter Flanking Region and TF binding site	Obesity Diabetes
2	71955000	71955500	0.00454151	Intron	Rapgef4	0.920068						Rapgef4	23768	0.920068	5.89966e-05	Promoter Flanking Region	Obesity Diabetes
2	72042500	72043000	0.00553389	Intron	Rapgef4	0.920068	5.89966e-05					Rapgef4	-5644	0.920068	5.89966e-05		Obesity Diabetes
4	43419000	43419500	0.000908475	Exon	Rusc2	0.560837	6.07678e-05					Rusc2	307	0.560837	6.07678e-05	Promoter
4	43420500	43421000	0.000116298	Intron	Rusc2	0.560837	6.07678e-05					Rusc2	-299	0.560837	6.07678e-05	Promoter
4	43431500	43432000	0.00877703	Promoter	Rusc2	0.560837	6.07678e-05	Gm12149	-2k			Rusc2	-2190	0.560837	6.07678e-05	Promoter Flanking Region
19	5877000	5877500	0.000226916	Promoter				Slc25a45	-1k	-0.524201	6.1633e-05	Slc25a45	808	-0.524201	6.1633e-05	Promoter	CVD
4	148534000	148534500	0.000966547	Exon	Pgd	-1.30871	6.31017e-05					Pgd	108	-1.30871	6.31017e-05	Promoter Flanking Region	Diabetes CVD
3	89290500	89291000	0.00547372	IGR								Pmvk	-27007	-0.741437	6.47596e-05	Promoter Flanking Region	Diabetes CVD
11	54799500	54800000	0.00638173	Exon	Anxa6	-0.167427	0.07058					Tnip1	-23081	-0.485369	6.49227e-05		CVD
11	54809500	54810000	0.00166414	Exon	Anxa6	-0.167427	0.07058					Tnip1	-33081	-0.485369	6.49227e-05	Promoter Flanking Region	CVD
6	30683500	30684000	0.00390596	Exon	Mest	-1.10635	6.62177e-05					Mest	6	-1.10635	6.62177e-05		Diabetes
17	33911500	33912000	0.00609851	Exon	Angptl4	1.09317	6.63952e-05					Angptl4	3910	1.09317	6.63952e-05	Promoter	Obesity Diabetes CVD
17	29388000	29388500	0.00846091	Exon	Ppil1	-0.619866	6.90404e-05					Ppil1	5852	-0.619866	6.90404e-05	Promoter Flanking Region	CVD
11	90283000	90283500	0.0061086	IGR								Hlf	-30769	0.450267	7.25933e-05		CVD
2	122067000	122067500	0.00295249	Intron	Sord	0.40124	7.95547e-05					Sord	-6515	0.40124	7.95547e-05		Diabetes CVD
15	54751000	54751500	0.00602882	Promoter & Exon	Enpp2	0.538728	8.12455e-05	Enpp2	+.6k	0.538728	8.12455e-05	Enpp2	516	0.538728	8.12455e-05	Promoter
10	120687500	120688000	0.0018071	IGR								Tbc1d30	60745	0.742536	8.31752e-05	Enhancer
10	120741500	120742000	0.00476771	Exon	Tbc1d30	0.742536	8.31752e-05					Tbc1d30	6745	0.742536	8.31752e-05
10	120742500	120743000	6.1e-05	Intron	Tbc1d30	0.742536	8.31752e-05					Tbc1d30	5745	0.742536	8.31752e-05	Enhancer and CTCF Binding Site
10	120746500	120747000	0.00470215	Intron	Tbc1d30	0.742536	8.31752e-05					Tbc1d30	1745	0.742536	8.31752e-05	Promoter
[truncated: 9,414 more rows]

## Sheet: D) HF-HF v LF-HF M DMRs
DMR Location and Significance (mm9)				Genomic region	Within gene			Upstream of gene				Nearest gene				Ensembl regulatory element	Known disease involvement
[truncated: 2,262 more rows]

[truncated: 1 more sheets: E) HF-LF v LF-LF M DMRs]
